# Supplementary material for: SVM classifier to predict genes important for self-renewal and pluripotency of mouse embryonic stem cells
Source: BMC Syst Biol. 2010 Dec 21;4:173. doi: 10.1186/1752-0509-4-173 (PMC3019180; doi:10.1186/1752-0509-4-173)
Supplement: Additional file 1 — Feature description and reference. This file contains a table listing all features/attributes with a description and the GEO accession numbers. [file 1752-0509-4-173-S1.XLS]

## Sheet: Sheet1
Feature_No.	Feature_Type	Feature_Name	Feature_Description	GEO_series_number	Arraylist_GEO_Accession_Number
1	Microarray	J1-ES-expr	Average expression of J1-ES cells	GSE3223	GSM72622,GSM72623,GSM72624,GSM72625,GSM72626,GSM72627
2	Microarray	J1-EB-expr	Average expression of J1-EBs	GSE3223	GSM72616,GSM72617,GSM72618,GSM72619,GSM72620,GSM72621
3	Microarray	V6.5-ES-0hr-expr	Average expression of V6.5 ES cells at 0 hours under undirected differentiation	GSE3231	GSM72802,GSM72803,GSM72804,GSM72805,GSM72806,GSM72807
4	Microarray	V6.5-ES-6hr-expr	Average expression of V6.5 ES cells at 6 hours under undirected differentiation	GSE3231	GSM72808,GSM72809,GSM72810,GSM72811,GSM72812,GSM72813
5	Microarray	V6.5-ES-12hr-expr	Average expression of V6.5 ES cells at 12 hours under undirected differentiation	GSE3231	GSM72814,GSM72815,GSM72816,GSM72817,GSM72818,GSM72819
6	Microarray	V6.5-ES-18hr-expr	Average expression of V6.5 ES cells at 18 hours under undirected differentiation	GSE3231	GSM72820,GSM72821,GSM72822,GSM72823,GSM72824,GSM72825
7	Microarray	V6.5-ES-24hr-expr	Average expression of V6.5 ES cells at 24 hours under undirected differentiation	GSE3231	GSM72826,GSM72827,GSM72828,GSM72829,GSM72830,GSM72831
8	Microarray	V6.5-ES-36hr-expr	Average expression of V6.5 ES cells at 36 hours under undirected differentiation	GSE3231	GSM72832,GSM72833,GSM72834,GSM72835,GSM72836,GSM72837
9	Microarray	V6.5-ES-48hr-expr	Average expression of V6.5 ES cells at 48 hours under undirected differentiation	GSE3231	GSM72838,GSM72839,GSM72840,GSM72841,GSM72842,GSM72843
10	Microarray	V6.5-ES-Day4-expr	Average expression of V6.5 ES cells at day 4 under undirected differentiation	GSE3231	GSM72856,GSM72857,GSM72858,GSM72859,GSM72860,GSM72861
11	Microarray	V6.5-ES-Day7-expr	Average expression of V6.5 ES cells at day 7 under undirected differentiation	GSE3231	GSM72844,GSM72845,GSM72846,GSM72847,GSM72848,GSM72849
12	Microarray	V6.5-ES-Day9-expr	Average expression of V6.5 ES cells at day 9 under undirected differentiation	GSE3231	GSM72862,GSM72863,GSM72864,GSM72865,GSM72866,GSM72867
13	Microarray	V6.5-ES-Day14-expr	Average expression of V6.5 ES cells at day14 under undirected differentiation	GSE3231	GSM72850,GSM72851,GSM72852,GSM72853,GSM72854,GSM72855
14	Microarray	R1-ES-0hr-expr	Average expression of R1 ES cells at 0 hours under undirected differentiation	GSE2972	GSM64922,GSM64923,GSM72624,GSM64925,GSM64926,GSM64927
15	Microarray	R1-ES-6hr-expr	Average expression of R1 ES cells at 6 hours under undirected differentiation	GSE2972	GSM64928,GSM64929,GSM64930,GSM64931,GSM64932,GSM64933
16	Microarray	R1-ES-12hr-expr	Average expression of R1 ES cells at 12 hours under undirected differentiation	GSE2972	GSM64934,GSM64935,GSM64636,GSM64937,GSM64938,GSM64939
17	Microarray	R1-ES-18hr-expr	Average expression of R1 ES cells at 18 hours under undirected differentiation	GSE2972	GSM64940,GSM64941,GSM64942,GSM64943,GSM64944,GSM64945
18	Microarray	R1-ES-24hr-expr	Average expression of R1 ES cells at 24 hours under undirected differentiation	GSE2972	GSM64946,GSM64947,GSM64948,GSM64949,GSM64950,GSM64951
19	Microarray	R1-ES-36hr-expr	Average expression of R1 ES cells at 36 hours under undirected differentiation	GSE2972	GSM64952,GSM64953,GSM64954,GSM64955,GSM64956,GSM64957
20	Microarray	R1-ES-48hr-expr	Average expression of R1 ES cells at 48 hours under undirected differentiation	GSE2972	GSM64958,GSM64959,GSM64960,GSM64961,GSM64962,GSM64963
21	Microarray	R1-ES-Day4-expr	Average expression of R1 ES cells at day 4 under undirected differentiation	GSE2972	GSM64964,GSM64965,GSM64966,GSM64967,GSM64968,GSM64969
22	Microarray	R1-ES-Day7-expr	Average expression of R1 ES cells at day 7 under undirected differentiation	GSE2972	GSM64970,GSM64971,GSM64972,GSM64973,GSM64974,GSM64975
23	Microarray	R1-ES-Day9-expr	Average expression of R1 ES cells at day 9 under undirected differentiation	GSE2972	GSM64976,GSM64977,GSM64978,GSM64979,GSM64980,GSM64981
24	Microarray	R1-ES-Day14-expr	Average expression of R1 ES cells at day14 under undirected differentiation	GSE2972	GSM64982,GSM64983,GSM64984,GSM64985,GSM64986,GSM64987
25	Microarray	RA-induced-ES-Day0-expr	Gene expression of ES cells (CCE cell line) at day 0 under RA induced differentiation	GSE4679	GSM105616,GSM105617
26	Microarray	RA-induced-ES-Day1-expr	Gene expression of ES cells (CCE cell line) at day 1 under RA induced differentiation	GSE4679	GSM105618,GSM105619
27	Microarray	RA-induced-ES-Day2-expr	Gene expression of ES cells (CCE cell line) at day 2 under RA induced differentiation	GSE4679	GSM105620,GSM105621
28	Microarray	RA-induced-ES-Day3-expr	Gene expression of ES cells (CCE cell line) at day 3 under RA induced differentiation	GSE4679	GSM105622,GSM105623
29	Microarray	RA-induced-ES-Day4-expr	Gene expression of ES cells (CCE cell line) at day 4 under RA induced differentiation	GSE4679	GSM105624,GSM105625
30	Microarray	RA-induced-ES-Day5-expr	Gene expression of ES cells (CCE cell line) at day 5 under RA induced differentiation	GSE4679	GSM105626,GSM105627
31	Microarray	RA-induced-ES-Day6-expr	Gene expression of ES cells (CCE cell line) at day 6 under RA induced differentiation	GSE4679	GSM105628,GSM105629
32	Microarray	Esrrb-kd-ES-Day0-expr	Gene expression of ES cells (CCE cell line) at day 0 under Esrrb knockdown	GSE4679	GSM105506,GSM105507
33	Microarray	Esrrb-kd-ES-Day1-expr	Gene expression of ES cells (CCE cell line) at day 1 under Esrrb knockdown	GSE4679	GSM105508,GSM105509
34	Microarray	Esrrb-kd-ES-Day2-expr	Gene expression of ES cells (CCE cell line) at day 2 under Esrrb knockdown	GSE4679	GSM105510,GSM105511
35	Microarray	Esrrb-kd-ES-Day3-expr	Gene expression of ES cells (CCE cell line) at day 3 under Esrrb knockdown	GSE4679	GSM105512,GSM105513
36	Microarray	Esrrb-kd-ES-Day4-expr	Gene expression of ES cells (CCE cell line) at day 4 under Esrrb knockdown	GSE4679	GSM105514,GSM105515
37	Microarray	Esrrb-kd-ES-Day5-expr	Gene expression of ES cells (CCE cell line) at day 5 under Esrrb knockdown	GSE4679	GSM105516,GSM105517
38	Microarray	Esrrb-kd-ES-Day6-expr	Gene expression of ES cells (CCE cell line) at day 6 under Esrrb knockdown	GSE4679	GSM105518,GSM105519
39	Microarray	Esrrb-kd-ES-Day7-expr	Gene expression of ES cells (CCE cell line) at day 7 under Esrrb knockdown	GSE4679	GSM105520,GSM105521
40	Microarray	Nanog-kd-ES-Day0-expr	Gene expression of ES cells (CCE cell line) at day 0 under Nanog knockdown	GSE4679	GSM105536,GSM105537
41	Microarray	Nanog-kd-ES-Day1-expr	Gene expression of ES cells (CCE cell line) at day 1 under Nanog knockdown	GSE4679	GSM105538,GSM105539
42	Microarray	Nanog-kd-ES-Day2-expr	Gene expression of ES cells (CCE cell line) at day 2 under Nanog knockdown	GSE4679	GSM105540,GSM105541
43	Microarray	Nanog-kd-ES-Day3-expr	Gene expression of ES cells (CCE cell line) at day 3 under Nanog knockdown	GSE4679	GSM105542,GSM105543
44	Microarray	Nanog-kd-ES-Day4-expr	Gene expression of ES cells (CCE cell line) at day 4 under Nanog knockdown	GSE4679	GSM105544,GSM105545
45	Microarray	Nanog-kd-ES-Day5-expr	Gene expression of ES cells (CCE cell line) at day 5 under Nanog knockdown	GSE4679	GSM105546,GSM105547
46	Microarray	Nanog-kd-ES-Day6-expr	Gene expression of ES cells (CCE cell line) at day 6 under Nanog knockdown	GSE4679	GSM105548,GSM105549
47	Microarray	Nanog-kd-ES-Day7-expr	Gene expression of ES cells (CCE cell line) at day 7 under Nanog knockdown	GSE4679	GSM105550,GSM105551
48	Microarray	Oct4-kd-ES-Day0-expr	Gene expression of ES cells (CCE cell line) at day 0 under Oct4 knockdown	GSE4679	GSM105552,GSM105553
49	Microarray	Oct4-kd-ES-Day1-expr	Gene expression of ES cells (CCE cell line) at day 1 under Oct4 knockdown	GSE4679	GSM105554,GSM105555
50	Microarray	Oct4-kd-ES-Day2-expr	Gene expression of ES cells (CCE cell line) at day 2 under Oct4 knockdown	GSE4679	GSM105556,GSM105557
51	Microarray	Oct4-kd-ES-Day3-expr	Gene expression of ES cells (CCE cell line) at day 3 under Oct4 knockdown	GSE4679	GSM105558,GSM105559
52	Microarray	Oct4-kd-ES-Day4-expr	Gene expression of ES cells (CCE cell line) at day 4 under Oct4 knockdown	GSE4679	GSM105560,GSM105561
53	Microarray	Oct4-kd-ES-Day5-expr	Gene expression of ES cells (CCE cell line) at day 5 under Oct4 knockdown	GSE4679	GSM105562,GSM105563
54	Microarray	Oct4-kd-ES-Day6-expr	Gene expression of ES cells (CCE cell line) at day 6 under Oct4 knockdown	GSE4679	GSM105564,GSM105565
55	Microarray	Oct4-kd-ES-Day7-expr	Gene expression of ES cells (CCE cell line) at day 7 under Oct4 knockdown	GSE4679	GSM105566,GSM105567
56	Microarray	Sox2-kd-ES-Day0-expr	Gene expression of ES cells (CCE cell line) at day 0 under Sox2 knockdown	GSE4679	GSM105568,GSM105569
57	Microarray	Sox2-kd-ES-Day1-expr	Gene expression of ES cells (CCE cell line) at day 1 under Sox2 knockdown	GSE4679	GSM105570,GSM105571
58	Microarray	Sox2-kd-ES-Day2-expr	Gene expression of ES cells (CCE cell line) at day 2 under Sox2 knockdown	GSE4679	GSM105572,GSM105573
59	Microarray	Sox2-kd-ES-Day3-expr	Gene expression of ES cells (CCE cell line) at day 3 under Sox2 knockdown	GSE4679	GSM105574,GSM105575
60	Microarray	Sox2-kd-ES-Day4-expr	Gene expression of ES cells (CCE cell line) at day 4 under Sox2 knockdown	GSE4679	GSM105576,GSM105577
61	Microarray	Sox2-kd-ES-Day5-expr	Gene expression of ES cells (CCE cell line) at day 5 under Sox2 knockdown	GSE4679	GSM105578,GSM105579
62	Microarray	Sox2-kd-ES-Day6-expr	Gene expression of ES cells (CCE cell line) at day 6 under Sox2 knockdown	GSE4679	GSM105580,GSM105581
63	Microarray	Sox2-kd-ES-Day7-expr	Gene expression of ES cells (CCE cell line) at day 7 under Sox2 knockdown	GSE4679	GSM105582,GSM105583
64	Microarray	Tbx3-kd-ES-Day0-expr	Gene expression of ES cells (CCE cell line) at day 0 under Tbx3 knockdown	GSE4679	GSM105584,GSM105585
65	Microarray	Tbx3-kd-ES-Day1-expr	Gene expression of ES cells (CCE cell line) at day 1 under Tbx3 knockdown	GSE4679	GSM105586,GSM105587
66	Microarray	Tbx3-kd-ES-Day2-expr	Gene expression of ES cells (CCE cell line) at day 2 under Tbx3 knockdown	GSE4679	GSM105588,GSM105589
67	Microarray	Tbx3-kd-ES-Day3-expr	Gene expression of ES cells (CCE cell line) at day 3 under Tbx3 knockdown	GSE4679	GSM105590,GSM105591
68	Microarray	Tbx3-kd-ES-Day4-expr	Gene expression of ES cells (CCE cell line) at day 4 under Tbx3 knockdown	GSE4679	GSM105592,GSM105593
69	Microarray	Tbx3-kd-ES-Day5-expr	Gene expression of ES cells (CCE cell line) at day 5 under Tbx3 knockdown	GSE4679	GSM105594,GSM105595
70	Microarray	Tbx3-kd-ES-Day6-expr	Gene expression of ES cells (CCE cell line) at day 6 under Tbx3 knockdown	GSE4679	GSM105596,GSM105597
71	Microarray	Tbx3-kd-ES-Day7-expr	Gene expression of ES cells (CCE cell line) at day 7 under Tbx3 knockdown	GSE4679	GSM105598,GSM105599
72	Microarray	Tcl1-kd-ES-Day0-expr	Gene expression of ES cells (CCE cell line) at day 0 under Tcl1 knockdown	GSE4679	GSM105600,GSM105601
73	Microarray	Tcl1-kd-ES-Day1-expr	Gene expression of ES cells (CCE cell line) at day 1 under Tcl1 knockdown	GSE4679	GSM105602,GSM105603
74	Microarray	Tcl1-kd-ES-Day2-expr	Gene expression of ES cells (CCE cell line) at day 2 under Tcl1 knockdown	GSE4679	GSM105604,GSM105605
75	Microarray	Tcl1-kd-ES-Day3-expr	Gene expression of ES cells (CCE cell line) at day 3 under Tcl1 knockdown	GSE4679	GSM105606,GSM105607
76	Microarray	Tcl1-kd-ES-Day4-expr	Gene expression of ES cells (CCE cell line) at day 4 under Tcl1 knockdown	GSE4679	GSM105608,GSM105609
77	Microarray	Tcl1-kd-ES-Day5-expr	Gene expression of ES cells (CCE cell line) at day 5 under Tcl1 knockdown	GSE4679	GSM105610,GSM105611
78	Microarray	Tcl1-kd-ES-Day6-expr	Gene expression of ES cells (CCE cell line) at day 6 under Tcl1 knockdown	GSE4679	GSM105612,GSM105613
79	Microarray	Tcl1-kd-ES-Day7-expr	Gene expression of ES cells (CCE cell line) at day 7 under Tcl1 knockdown	GSE4679	GSM105614,GSM105615
80	ChIP-seq	E2f1_ChIPseq	Mapping of E2f1 binding sites in mouse ES cells	GSE11431	GSM288349
81	ChIP-seq	n-Myc_ChIPseq	Mapping of n-Myc binding sites in mouse ES cells	GSE11431	GSM288357
82	ChIP-seq	Zfx_ChIPseq	Mapping of Zfx binding sites in mouse ES cells	GSE11431	GSM288352
83	ChIP-seq	c-Myc_ChIPseq	Mapping of c-Myc binding sites in mouse ES cells	GSE11431	GSM288356
84	ChIP-seq	Klf4_ChIPseq	Mapping of Klf4 binding sites in mouse ES cells	GSE11431	GSM288354
85	ChIP-seq	Tcfcp2l1_ChIPseq	Mapping of Tcfcp2l1 binding sites in mouse ES cells	GSE11431	GSM288350
86	ChIP-seq	Esrrb_ChIPseq	Mapping of Esrrb binding sites in mouse ES cells	GSE11431	GSM288355
87	ChIP-seq	Nanog_ChIPseq	Mapping of Nanog binding sites in mouse ES cells	GSE11431	GSM288345
88	ChIP-seq	Oct4_ChIPseq	Mapping of Oct4 binding sites in mouse ES cells	GSE11431	GSM288346
89	ChIP-seq	Sox2_ChIPseq	Mapping of Sxo2 binding sites in mouse ES cells	GSE11431	GSM288347
90	ChIP-seq	STAT3_ChIPseq	Mapping of STAT3 binding sites in mouse ES cells	GSE11431	GSM288353
91	ChIP-seq	Smad1_ChIPseq	Mapping of Smad1 binding sites in mouse ES cells	GSE11431	GSM288348
