# Supplementary material for: SVM classifier to predict genes important for self-renewal and pluripotency of mouse embryonic stem cells
Source: BMC Syst Biol. 2010 Dec 21;4:173. doi: 10.1186/1752-0509-4-173 (PMC3019180; doi:10.1186/1752-0509-4-173)
Supplement: Additional file 3 — Processed microarray and continuous ChIP-seq features for all training and RNAi test samples. This file contains the normalized microarray features (Feature 1 to 79) and continuous ChIP-seq features (Feature 80 to 91) for all training and RNAi test samples. [file 1752-0509-4-173-S3.XLS]

## Sheet: Sheet1
name	used_for	label	Feature1	Feature2	Feature3	Feature4	Feature5	Feature6	Feature7	Feature8	Feature9	Feature10	Feature11	Feature12	Feature13	Feature14	Feature15	Feature16	Feature17	Feature18	Feature19	Feature20	Feature21	Feature22	Feature23	Feature24	Feature25	Feature26	Feature27	Feature28	Feature29	Feature30	Feature31	Feature32	Feature33	Feature34	Feature35	Feature36	Feature37	Feature38	Feature39	Feature40	Feature41	Feature42	Feature43	Feature44	Feature45	Feature46	Feature47
Bmp4	train	1	0.126083	0.118439	0.129555	0.127612	0.120329	0.11561	0.114289	0.108994	0.109313	0.107998	0.141632	0.122034	0.131862	0.127099	0.123607	0.112864	0.117942	0.119527	0.110972	0.115037	0.116269	0.128548	0.123789	0.121368	0.127208	0.0989568	0.0881525	0.112714	0.114804	0.110871	0.115038	0.102799	0.0965536	0.0942729	0.0979833	0.103292	0.114197	0.116869	0.110377	0.104128	0.0913278	0.0865134	0.0920087	0.10043	0.0350746	0.10173	0.106736
Cdyl	train	1	0.129734	0.128425	0.127376	0.127183	0.12659	0.128183	0.12776	0.127145	0.128415	0.129748	0.12948	0.129289	0.131058	0.128808	0.127631	0.128047	0.128167	0.128897	0.128361	0.128818	0.128286	0.12992	0.129448	0.129857	0.105784	0.105978	0.109102	0.108405	0.107324	0.108131	0.108986	0.102316	0.1037	0.102424	0.107572	0.103606	0.103438	0.104968	0.104748	0.10629	0.104813	0.102747	0.106569	0.104999	0.108004	0.107637	0.105488
Cdyl2	train	1	0.136149	0.122109	0.134387	0.133324	0.137602	0.136022	0.128994	0.130275	0.125322	0.123031	0.127806	0.135046	0.122999	0.143134	0.135193	0.139125	0.139305	0.14066	0.137725	0.137258	0.133008	0.138187	0.140176	0.136375	0.109067	0.101653	0.0979244	0.0963049	0.091331	0.0939886	0.0948775	0.103562	0.101855	0.0905157	0.0957708	0.0990176	0.0991248	0.100293	0.0961577	0.110141	0.106321	0.105341	0.107892	0.107256	0.0966906	0.103042	0.103764
Dmrt1	train	1	0.107789	0.108755	0.112025	0.114755	0.11416	0.118152	0.110006	0.119403	0.111724	0.115125	0.104107	0.1231	0.114522	0.116827	0.115732	0.117676	0.124165	0.120008	0.122723	0.126781	0.131411	0.126443	0.123606	0.119644	0.108133	0.127211	0.107647	0.10195	0.0767607	0.0789978	0.0915206	0.099137	0.104944	0.11117	0.109113	0.103255	0.108644	0.111323	0.111851	0.11739	0.114305	0.118566	0.116899	0.114732	0.134693	0.112617	0.109711
Dppa4	train	1	0.119948	0.102673	0.123862	0.124982	0.125963	0.123501	0.124157	0.121802	0.118664	0.10784	0.0977555	0.119866	0.0944292	0.125956	0.124546	0.123712	0.12454	0.123415	0.121264	0.122614	0.121871	0.119762	0.120006	0.119495	0.116664	0.108691	0.100496	0.0916504	0.0783307	0.070208	0.0696103	0.117652	0.116748	0.113769	0.110317	0.111578	0.110889	0.109777	0.105639	0.117876	0.116675	0.116142	0.114084	0.114863	0.0772894	0.104629	0.106165
Dppa5a	train	1	0.121547	0.108923	0.122645	0.12236	0.121625	0.122363	0.123156	0.120369	0.118562	0.11406	0.107215	0.122082	0.102148	0.123619	0.122081	0.123123	0.123202	0.12375	0.124302	0.124307	0.12364	0.120855	0.121919	0.12206	0.109378	0.112048	0.106013	0.0943414	0.079231	0.0612302	0.0539308	0.11261	0.112489	0.112553	0.112874	0.112268	0.111453	0.112373	0.114077	0.112638	0.114537	0.112694	0.11317	0.113005	0.0628439	0.111365	0.113009
Esrrb	train	1	0.123054	0.106191	0.131988	0.122849	0.123504	0.123219	0.118898	0.113788	0.115264	0.113616	0.103394	0.120228	0.101517	0.134931	0.126998	0.125977	0.128176	0.132095	0.127093	0.127526	0.123816	0.121943	0.120664	0.118013	0.126016	0.0973806	0.0853561	0.0709084	0.0756214	0.0707505	0.0804456	0.0930063	0.0864279	0.0938613	0.0942475	0.0936184	0.0922328	0.0969217	0.0966088	0.123067	0.116754	0.110228	0.111513	0.112333	0.0793209	0.103478	0.105228
Etv4	train	1	0.154524	0.138562	0.14902	0.147783	0.147663	0.148134	0.152385	0.126427	0.139584	0.134619	0.127066	0.132368	0.111063	0.137145	0.153104	0.145548	0.138647	0.15156	0.134671	0.143422	0.142668	0.138522	0.141352	0.138466	0.117799	0.096551	0.0834913	0.0909302	0.0816347	0.0644296	0.065446	0.0660966	0.0968369	0.0991181	0.105277	0.0936762	0.110688	0.0971189	0.0842943	0.103513	0.108872	0.0900586	0.0991815	0.0959668	0.0864708	0.088303	0.0993704
Etv5	train	1	0.129011	0.115806	0.133002	0.12994	0.132176	0.132397	0.133917	0.132393	0.131949	0.121019	0.118654	0.127449	0.110819	0.132745	0.13207	0.131822	0.134251	0.133584	0.131044	0.13144	0.127448	0.126045	0.123389	0.125216	0.110338	0.0941964	0.0813461	0.0697619	0.072487	0.0786409	0.0806844	0.112783	0.113968	0.116145	0.11314	0.110536	0.108247	0.110953	0.106395	0.108274	0.107892	0.109625	0.108219	0.106243	0.072938	0.099104	0.0974094
Fgf4	train	1	0.134769	0.101464	0.13568	0.132699	0.130917	0.137154	0.134246	0.130163	0.124871	0.112958	0.105284	0.127375	0.101496	0.138206	0.139999	0.138959	0.137035	0.132452	0.137629	0.135505	0.115987	0.124394	0.126089	0.122917	0.119331	0.093894	0.0749568	0.0614616	0.05916	0.075211	0.0705794	0.116003	0.103998	0.110803	0.106382	0.101143	0.105251	0.102601	0.102101	0.123165	0.122968	0.11067	0.106832	0.111656	0.0761157	0.0959368	0.107996
Foxd3	train	1	0.128105	0.102522	0.12882	0.128542	0.127371	0.131132	0.131731	0.134108	0.132914	0.123055	0.0970617	0.123619	0.0987828	0.132775	0.13622	0.119995	0.121761	0.127582	0.120625	0.108247	0.0879659	0.102729	0.104376	0.125753	0.124577	0.0729524	0.0655677	0.0677239	0.0718586	0.0625432	0.0859705	0.124093	0.128368	0.126204	0.124273	0.110974	0.113274	0.114916	0.11514	0.119176	0.126095	0.115078	0.115694	0.114929	0.0953519	0.106748	0.11253
Foxh1	train	1	0.125022	0.125446	0.119938	0.120894	0.124467	0.125349	0.127081	0.125982	0.129195	0.134598	0.12479	0.121587	0.113198	0.117349	0.121428	0.123344	0.122765	0.124477	0.126142	0.122715	0.118346	0.116685	0.115822	0.119994	0.110027	0.108394	0.10419	0.078843	0.0773475	0.0687041	0.0785896	0.106506	0.112954	0.115292	0.114585	0.108123	0.107139	0.110574	0.109087	0.113734	0.114285	0.118644	0.117734	0.117629	0.0840074	0.107198	0.110139
Gbx2	train	1	0.113259	0.099444	0.130796	0.131174	0.124879	0.121164	0.116615	0.108973	0.0899256	0.0854934	0.0797698	0.0857276	0.0700487	0.127418	0.12726	0.11197	0.105516	0.113683	0.0889954	0.0939805	0.0844807	0.0964274	0.0695213	0.0641939	0.143031	0.134818	0.131981	0.107747	0.0976935	0.0855275	0.0625491	0.141262	0.150311	0.151296	0.141494	0.121089	0.116174	0.117438	0.110219	0.11432	0.112864	0.117251	0.107329	0.1064	0.116747	0.0886268	0.0926475
Grhl2	train	1	0.130615	0.118423	0.128591	0.133532	0.132188	0.136575	0.132419	0.130801	0.131491	0.126291	0.119529	0.126306	0.125855	0.131916	0.132653	0.127739	0.131466	0.133394	0.130671	0.12692	0.129145	0.125902	0.118915	0.120611	0.110321	0.0894812	0.0944455	0.0908601	0.0846874	0.0835403	0.0864813	0.105433	0.111363	0.108259	0.114439	0.10794	0.112764	0.113602	0.115532	0.101145	0.111757	0.109378	0.11544	0.116255	0.108474	0.117975	0.113426
Jarid2	train	1	0.134694	0.118155	0.135759	0.134123	0.136366	0.137086	0.138146	0.133039	0.124584	0.120651	0.117198	0.125865	0.111284	0.136416	0.139689	0.137099	0.134169	0.135488	0.127194	0.122904	0.122294	0.126722	0.125097	0.123862	0.121719	0.116598	0.110893	0.109919	0.105365	0.101638	0.100513	0.108714	0.110939	0.100818	0.0981317	0.097367	0.0937216	0.0967878	0.096605	0.119911	0.111646	0.104091	0.105032	0.103451	0.10045	0.102779	0.0996192
Klf2	train	1	0.124461	0.106669	0.125074	0.120293	0.121918	0.120935	0.120373	0.111412	0.110308	0.107611	0.100943	0.121308	0.100224	0.132874	0.127374	0.127717	0.129692	0.130253	0.124812	0.128398	0.127616	0.125882	0.122966	0.118804	0.118947	0.108692	0.0849511	0.0718912	0.0445145	0.0627686	0.0514026	0.118906	0.111761	0.116684	0.112621	0.11607	0.115747	0.118194	0.119185	0.122705	0.117491	0.117427	0.117964	0.117147	0.0371744	0.111622	0.113255
Klf5	train	1	0.129695	0.128806	0.1271	0.126804	0.126076	0.127571	0.127191	0.126898	0.128585	0.130466	0.130199	0.129434	0.132206	0.128253	0.127112	0.127629	0.12776	0.128532	0.128385	0.128836	0.128594	0.130199	0.129837	0.130436	0.104559	0.105718	0.109568	0.109196	0.108332	0.109185	0.110232	0.101951	0.103459	0.10256	0.107341	0.103573	0.103324	0.104998	0.104865	0.10541	0.104652	0.102722	0.106192	0.104653	0.108674	0.107639	0.105382
Lefty2	train	1	0.146977	0.119057	0.130692	0.112685	0.133485	0.134078	0.131539	0.135358	0.132964	0.127564	0.107613	0.133698	0.111047	0.130556	0.126499	0.139617	0.139267	0.13851	0.138395	0.142629	0.136387	0.125827	0.120248	0.129254	0.104508	0.102648	0.0873768	0.0594291	0.0442958	0.0424273	0.039445	0.107003	0.0987381	0.105606	0.107825	0.106072	0.109965	0.10802	0.103983	0.114833	0.108484	0.11741	0.11155	0.111823	0.0873471	0.109752	0.114295
Lin28	train	1	0.125654	0.132915	0.133278	0.131131	0.130157	0.120928	0.123381	0.128184	0.126777	0.128133	0.128267	0.122025	0.109675	0.124588	0.130779	0.131292	0.125615	0.125535	0.128208	0.126776	0.12525	0.122579	0.121518	0.122243	0.112775	0.105993	0.100111	0.0916398	0.0879551	0.0712625	0.0625367	0.111585	0.115999	0.11855	0.11681	0.116431	0.116577	0.114599	0.113002	0.110349	0.113837	0.116994	0.116599	0.113738	0.0909506	0.100329	0.100493
Mkrn1	train	1	0.118717	0.107022	0.11851	0.119369	0.122347	0.124427	0.12445	0.124732	0.123575	0.113329	0.103702	0.121713	0.103402	0.12085	0.122297	0.12471	0.126523	0.125106	0.126929	0.125582	0.121971	0.121571	0.123297	0.122451	0.114476	0.106746	0.0933277	0.0890813	0.080874	0.084454	0.0845785	0.118595	0.116796	0.115775	0.116088	0.11397	0.108713	0.110722	0.108927	0.116205	0.113465	0.112741	0.112007	0.112588	0.0569438	0.102087	0.103738
Mycn	train	1	0.126946	0.117042	0.122059	0.121079	0.120912	0.126383	0.125071	0.124196	0.128439	0.112441	0.115575	0.119423	0.113981	0.129823	0.12199	0.120685	0.125003	0.119952	0.117885	0.117681	0.120661	0.123693	0.126488	0.117444	0.117779	0.098156	0.110134	0.112827	0.111571	0.118496	0.108993	0.104656	0.103713	0.105802	0.112478	0.109056	0.106819	0.103235	0.111251	0.10761	0.121418	0.108073	0.113936	0.115143	0.100512	0.112695	0.101218
Nanog	train	1	0.119153	0.117633	0.123657	0.119325	0.120296	0.11573	0.107782	0.111084	0.11657	0.119011	0.103122	0.125823	0.0972154	0.125219	0.124101	0.122271	0.122423	0.124326	0.121134	0.123931	0.12578	0.125093	0.124706	0.118291	0.120866	0.107752	0.0874888	0.0617915	0.039214	0.0519293	0.0605343	0.119406	0.113481	0.119127	0.117954	0.120926	0.116759	0.117722	0.114892	0.101862	0.0960505	0.0947782	0.0949355	0.0940404	0.0495969	0.0944149	0.0932201
Nodal	train	1	0.124185	0.112461	0.116447	0.116251	0.120595	0.123302	0.1185	0.114149	0.117112	0.11465	0.103267	0.116727	0.104268	0.125485	0.123323	0.122366	0.119638	0.123434	0.117597	0.117366	0.115097	0.110818	0.107555	0.112524	0.111597	0.113971	0.103374	0.0845555	0.0751298	0.0760119	0.0759214	0.118991	0.119443	0.119961	0.113007	0.112562	0.113199	0.110712	0.110875	0.117381	0.118623	0.12341	0.117116	0.114092	0.0700638	0.105363	0.107108
Nr0b1	train	1	0.128339	0.101344	0.14285	0.137466	0.131314	0.133965	0.133906	0.121065	0.114265	0.0989805	0.098561	0.119983	0.0882563	0.144146	0.147507	0.132492	0.135884	0.138542	0.124324	0.122837	0.107705	0.107089	0.106699	0.110548	0.135285	0.111794	0.0702658	0.0348155	0.0704485	0.0647165	0.0385261	0.121969	0.113519	0.106707	0.101106	0.100311	0.104165	0.103004	0.108791	0.130629	0.122894	0.115063	0.106195	0.10898	0.07628	0.105887	0.104794
Nr5a2	train	1	0.1296	0.113986	0.133537	0.129889	0.12526	0.126706	0.112067	0.113628	0.125443	0.116765	0.117272	0.110967	0.113158	0.139196	0.134102	0.131145	0.126926	0.134201	0.133107	0.135145	0.129742	0.118753	0.129622	0.119799	0.126372	0.111719	0.109641	0.0785266	0.101226	0.0990308	0.0966533	0.115314	0.0950798	0.0968115	0.11149	0.112553	0.106621	0.104166	0.114138	0.0957236	0.100933	0.103735	0.113488	0.0945752	0.126444	0.119355	0.109493
Phc1	train	1	0.121453	0.111606	0.121486	0.12324	0.123502	0.125943	0.12725	0.126544	0.123536	0.11858	0.101741	0.116993	0.102528	0.125351	0.122442	0.126003	0.126705	0.125706	0.124725	0.121266	0.114034	0.112986	0.111948	0.115686	0.115161	0.100689	0.0970524	0.0930776	0.0935318	0.0917252	0.0897084	0.119536	0.123903	0.12151	0.119991	0.11627	0.111004	0.11393	0.112961	0.119099	0.11998	0.117223	0.113853	0.114556	0.105932	0.0999043	0.10191
Phf17	train	1	0.122505	0.0987428	0.119107	0.118865	0.121677	0.129115	0.128666	0.122691	0.119047	0.103812	0.0998348	0.117906	0.0965756	0.126158	0.125871	0.125322	0.123831	0.126279	0.121719	0.120249	0.118829	0.118177	0.116953	0.117526	0.11467	0.121216	0.116865	0.117112	0.108719	0.107989	0.107111	0.111405	0.112298	0.0992671	0.107892	0.106237	0.107039	0.106244	0.105051	0.115242	0.108014	0.104345	0.106932	0.106298	0.102018	0.116119	0.116946
Pou4f2	train	1	0.147818	0.112665	0.136691	0.144012	0.13929	0.139508	0.122044	0.120452	0.127006	0.129832	0.139127	0.129843	0.130111	0.155594	0.141596	0.126701	0.141501	0.141246	0.135979	0.132469	0.132185	0.128259	0.143943	0.126228	0.133663	0.0734604	0.0879063	0.0720125	0.0902035	0.0941533	0.103401	0.11203	0.0802485	0.0936757	0.104345	0.0994273	0.0930213	0.10551	0.0888848	0.111125	0.116979	0.114428	0.103488	0.101087	0.0925167	0.0538182	0.0993574
Pou5f1	train	1	0.130041	0.1281	0.127524	0.127301	0.12719	0.128178	0.127479	0.126708	0.12737	0.128496	0.128902	0.129011	0.129707	0.128758	0.128054	0.128298	0.127822	0.128954	0.127776	0.127779	0.12744	0.129299	0.128556	0.129603	0.10717	0.106848	0.109378	0.107691	0.107562	0.107359	0.107556	0.102701	0.103547	0.102476	0.107762	0.102872	0.103304	0.104881	0.105276	0.10714	0.105162	0.103091	0.106801	0.105195	0.106311	0.108202	0.106158
Rif1	train	1	0.130219	0.129093	0.127678	0.127293	0.127267	0.128148	0.127564	0.127103	0.127805	0.129464	0.130107	0.129507	0.13096	0.128775	0.128157	0.128431	0.127774	0.128924	0.127919	0.12804	0.127682	0.129671	0.128962	0.130084	0.10671	0.10707	0.109908	0.108342	0.108548	0.108719	0.108874	0.101997	0.103045	0.102172	0.107537	0.102581	0.102856	0.104348	0.104915	0.106895	0.104776	0.102618	0.106564	0.104792	0.106681	0.107865	0.105902
Sall1	train	1	0.134274	0.131795	0.135716	0.134909	0.136591	0.136022	0.140405	0.136843	0.136795	0.133351	0.127326	0.128712	0.117356	0.1367	0.140471	0.133678	0.13908	0.137638	0.135982	0.135892	0.127813	0.120223	0.118667	0.124809	0.120626	0.112974	0.105691	0.100327	0.0877748	0.0696898	0.0753746	0.107412	0.115553	0.110452	0.110285	0.108289	0.103157	0.108012	0.0993512	0.111394	0.102422	0.0951135	0.0905798	0.0968177	0.100949	0.106107	0.0991071
Sall4	train	1	0.129432	0.128753	0.126773	0.12669	0.125704	0.12736	0.126976	0.126717	0.128422	0.130487	0.130507	0.129242	0.133096	0.12791	0.126745	0.127148	0.127408	0.128121	0.128118	0.128512	0.12841	0.130245	0.129859	0.130404	0.104287	0.106032	0.110487	0.110248	0.109741	0.110527	0.111485	0.10171	0.103217	0.102329	0.107241	0.10345	0.102953	0.104909	0.104751	0.105313	0.104677	0.102556	0.106162	0.104803	0.110227	0.108007	0.10558
Sgk1	train	1	0.123266	0.107518	0.127849	0.126029	0.127245	0.122477	0.126793	0.120964	0.116669	0.105291	0.0970597	0.123782	0.0977443	0.12408	0.124277	0.11734	0.123153	0.124928	0.122139	0.122501	0.118327	0.115805	0.110671	0.116152	0.122816	0.0935968	0.0782033	0.0789465	0.0788496	0.0857112	0.0896892	0.119944	0.119352	0.115444	0.111221	0.114445	0.116974	0.114007	0.108354	0.117961	0.111142	0.112659	0.111203	0.109719	0.112331	0.100826	0.102082
Slc27a2	train	1	0.147702	0.114223	0.134992	0.13606	0.137202	0.135537	0.139323	0.138747	0.137644	0.122968	0.0815359	0.110348	0.0956301	0.134518	0.130564	0.128261	0.123209	0.126422	0.121807	0.113684	0.0988644	0.0927737	0.0838578	0.103699	0.122201	0.0941425	0.0951034	0.0857302	0.0864703	0.06493	0.0617032	0.128538	0.131434	0.134548	0.13605	0.126455	0.122595	0.122444	0.117728	0.117615	0.118337	0.120933	0.115724	0.112002	0.109192	0.0901477	0.096224
Socs3	train	1	0.122719	0.0900052	0.118967	0.0987834	0.0947123	0.100324	0.0994541	0.095724	0.0984583	0.105769	0.100614	0.101581	0.107521	0.124432	0.103381	0.0997654	0.0989028	0.104463	0.0993089	0.0986608	0.100364	0.107632	0.114919	0.112829	0.112033	0.102377	0.0830958	0.0943934	0.0872799	0.0947781	0.092298	0.123663	0.122761	0.125413	0.126452	0.122848	0.113222	0.117013	0.115123	0.122995	0.120922	0.121386	0.119837	0.117061	0.0880995	0.110591	0.110453
Sox2	train	1	0.129912	0.128103	0.12752	0.127319	0.127155	0.128124	0.127558	0.127017	0.127555	0.128504	0.128725	0.129002	0.129406	0.128775	0.128237	0.12829	0.127942	0.12888	0.12792	0.12801	0.127462	0.129304	0.128419	0.129334	0.107456	0.107324	0.10958	0.10806	0.107837	0.107955	0.10804	0.102714	0.10376	0.102259	0.107471	0.103048	0.103268	0.104478	0.104922	0.107484	0.105309	0.103127	0.106827	0.105285	0.104997	0.107976	0.106031
Spp1	train	1	0.147564	0.108714	0.143914	0.140005	0.136934	0.132369	0.131313	0.126103	0.11891	0.109027	0.100033	0.131445	0.124956	0.136639	0.12963	0.128459	0.126246	0.128902	0.122966	0.124704	0.119789	0.114443	0.119501	0.118291	0.126154	0.117367	0.105056	0.0944812	0.0846415	0.076701	0.0748716	0.124067	0.112602	0.103214	0.103023	0.107609	0.108257	0.101966	0.102199	0.11629	0.106958	0.106964	0.106604	0.104263	0.0645014	0.104317	0.10141
Tcf15	train	1	0.114111	0.0971186	0.125609	0.125186	0.128478	0.124056	0.124834	0.120097	0.114734	0.0967484	0.0932916	0.109898	0.0941808	0.125353	0.129723	0.127261	0.124181	0.123517	0.121238	0.117834	0.113159	0.107358	0.10707	0.107951	0.119865	0.120824	0.0969945	0.0802817	0.0814539	0.0829895	0.0835818	0.114601	0.118013	0.116036	0.119251	0.108293	0.104483	0.0990522	0.106898	0.115013	0.114914	0.105599	0.104883	0.102159	0.087866	0.099272	0.104719
Tcfap2c	train	1	0.115221	0.107289	0.118991	0.114748	0.115888	0.113512	0.109866	0.110256	0.109214	0.113273	0.104657	0.121239	0.102815	0.121479	0.108798	0.113708	0.117529	0.120897	0.11833	0.123629	0.126427	0.126628	0.126007	0.118436	0.100385	0.0988813	0.0745963	0.0652801	0.0588277	0.0661659	0.0634419	0.104913	0.0999941	0.105656	0.102472	0.109766	0.109343	0.113344	0.118519	0.116816	0.110874	0.116281	0.120694	0.121692	0.0989046	0.13474	0.132802
Tcfcp2l1	train	1	0.128829	0.110537	0.135831	0.130355	0.12786	0.122692	0.117849	0.114731	0.111867	0.118816	0.122377	0.127478	0.0965006	0.133857	0.132198	0.126816	0.126597	0.131335	0.125518	0.130342	0.128174	0.129123	0.133596	0.129063	0.128381	0.120851	0.102481	0.0814041	0.05868	0.040003	0.0824729	0.102924	0.0901454	0.0890932	0.104464	0.0993929	0.101577	0.103106	0.102053	0.128783	0.112632	0.110241	0.114427	0.118117	0.0705694	0.105675	0.103386
Tcl1	train	1	0.127571	0.108454	0.127483	0.125754	0.121739	0.120475	0.117779	0.11289	0.115131	0.117526	0.112273	0.13103	0.108463	0.137532	0.133499	0.132321	0.133858	0.133272	0.127164	0.135368	0.12942	0.123581	0.126822	0.129755	0.120841	0.0978477	0.0922199	0.0942177	0.0887946	0.0879396	0.0895943	0.116203	0.103565	0.109361	0.113275	0.105706	0.109608	0.11173	0.116008	0.127142	0.122714	0.117256	0.115702	0.116411	0.080835	0.106478	0.109855
Tle4	train	1	0.135473	0.136066	0.13379	0.130565	0.132654	0.138415	0.142402	0.13899	0.134655	0.126279	0.116878	0.126833	0.11482	0.133743	0.142523	0.136754	0.137448	0.137989	0.132341	0.132099	0.122368	0.1242	0.120149	0.11763	0.119207	0.108993	0.110523	0.101186	0.0972917	0.0949407	0.10191	0.107824	0.110628	0.0888693	0.0971951	0.0978562	0.0943336	0.101277	0.101051	0.125781	0.112651	0.106265	0.113414	0.10402	0.0784115	0.101262	0.102246
Trp53	train	1	0.1547	0.129323	0.125407	0.146274	0.148792	0.146601	0.152552	0.128596	0.133835	0.125877	0.114319	0.146331	0.130427	0.12797	0.138536	0.145771	0.139268	0.143246	0.138448	0.149348	0.138872	0.150816	0.145814	0.13463	0.120806	0.087763	0.0915543	0.0988153	0.0779976	0.10467	0.0954051	0.118301	0.0836521	0.0720249	0.123311	0.0959977	0.0996857	0.108868	0.091277	0.11129	0.0651531	0.102611	0.091617	0.103473	0.1592	0.0881926	0.094814
Utf1	train	1	0.131633	0.112467	0.131562	0.130958	0.134466	0.136719	0.139335	0.137135	0.134046	0.127652	0.107226	0.129377	0.100954	0.131784	0.133922	0.131826	0.133903	0.135175	0.1332	0.13427	0.132204	0.127611	0.125671	0.128277	0.110707	0.0919997	0.0807203	0.0619777	0.0514566	0.055858	0.0696711	0.111739	0.112323	0.109908	0.108457	0.104288	0.104735	0.105452	0.102685	0.110891	0.113382	0.112206	0.110538	0.108816	0.0595594	0.103881	0.105646
Zfp296	train	1	0.119896	0.102286	0.126828	0.127523	0.1226	0.122272	0.116475	0.111547	0.111487	0.111353	0.103679	0.117069	0.100854	0.129309	0.125364	0.11944	0.119591	0.122423	0.115263	0.118365	0.116585	0.116184	0.115508	0.113689	0.118424	0.089958	0.0808298	0.0830934	0.0773057	0.0777062	0.0784612	0.116143	0.11335	0.114896	0.112298	0.108553	0.112838	0.111502	0.114192	0.116694	0.119454	0.118948	0.118314	0.115675	0.150664	0.106932	0.111429
Zfp42	train	1	0.125216	0.107984	0.126977	0.123682	0.12271	0.117214	0.115185	0.111307	0.106717	0.0930792	0.089962	0.114523	0.0824075	0.133697	0.132266	0.127927	0.128142	0.128705	0.120804	0.123318	0.119696	0.118761	0.116481	0.112991	0.130036	0.105926	0.0944092	0.0752107	0.0749833	0.0669562	0.0629964	0.123545	0.113145	0.105214	0.106265	0.105226	0.113473	0.110776	0.108486	0.127598	0.123607	0.117853	0.117251	0.11625	0.0767051	0.112826	0.110603
Afp	train	0	0.117431	0.120166	0.129304	0.119362	0.100852	0.127328	0.120848	0.102746	0.120222	0.134769	0.162041	0.181698	0.208875	0.112292	0.111117	0.111357	0.114398	0.114299	0.118638	0.141264	0.186974	0.205377	0.20255	0.201606	0.0626137	0.0909743	0.102252	0.0902509	0.101913	0.116828	0.096427	0.0918289	0.0771617	0.100061	0.105201	0.0891471	0.0660457	0.104643	0.112534	0.0857082	0.0890983	0.0727865	0.113589	0.0981875	0.130618	0.107978	0.079488
Arid3a	train	0	0.119179	0.12387	0.116613	0.11596	0.11494	0.118804	0.116693	0.117835	0.120273	0.127242	0.127988	0.122308	0.128327	0.113418	0.11418	0.118276	0.120397	0.119874	0.119975	0.123357	0.12802	0.125989	0.131358	0.129725	0.0967239	0.104915	0.11279	0.112556	0.10933	0.106309	0.102418	0.099044	0.104558	0.0990065	0.11222	0.107639	0.112308	0.115167	0.119715	0.103445	0.10554	0.098699	0.112708	0.112235	0.0944202	0.12937	0.126672
Arid3b	train	0	0.121351	0.129166	0.110102	0.121072	0.114235	0.126402	0.124157	0.123968	0.121563	0.135334	0.141492	0.127029	0.117831	0.119121	0.124636	0.124034	0.126291	0.122789	0.123888	0.127466	0.129929	0.130206	0.128054	0.125845	0.101852	0.102434	0.10435	0.097096	0.0880638	0.0877272	0.0662985	0.113196	0.112718	0.117131	0.118064	0.113548	0.117975	0.114894	0.117899	0.112934	0.114814	0.113138	0.112981	0.11151	0.0948036	0.107955	0.106439
Ascl1	train	0	0.151668	0.128732	0.127912	0.124696	0.143742	0.155437	0.140443	0.155062	0.150951	0.137552	0.150555	0.125134	0.169989	0.136236	0.141501	0.151664	0.150157	0.146927	0.144248	0.148433	0.146495	0.139618	0.153833	0.138817	0.102368	0.10165	0.101647	0.113063	0.113125	0.121229	0.0992475	0.0914995	0.0920252	0.0918261	0.108501	0.0912048	0.0891203	0.0849035	0.0984102	0.0955465	0.0982016	0.0848105	0.0888719	0.0802534	0.177551	0.10199	0.0776799
Ascl2	train	0	0.114051	0.110785	0.108582	0.13527	0.127075	0.118395	0.101806	0.112617	0.116138	0.0978615	0.111224	0.130584	0.110066	0.131461	0.118799	0.132108	0.122001	0.115813	0.123468	0.113374	0.121315	0.125729	0.131154	0.136536	0.104876	0.0461041	0.0506068	0.0189633	0.0754122	0.0422785	0.0780818	0.0442673	0.10668	0.108702	0.105957	0.0887217	0.103124	0.126809	0.132507	0.0890798	0.0961171	0.119074	0.147105	0.139019	0.168729	0.165082	0.166305
Bat1a	train	0	0.116952	0.119963	0.121581	0.118063	0.116198	0.118361	0.121863	0.116538	0.117125	0.119038	0.11491	0.115825	0.114448	0.118316	0.118176	0.117864	0.116411	0.116918	0.116064	0.115217	0.113898	0.116247	0.114161	0.11422	0.107176	0.100358	0.111887	0.0994116	0.107086	0.120378	0.113092	0.104077	0.112531	0.112791	0.112303	0.107803	0.105143	0.110593	0.110109	0.109689	0.114789	0.113558	0.114824	0.115339	0.126332	0.106613	0.111821
Bmp2	train	0	0.134251	0.151711	0.116087	0.140404	0.109405	0.129894	0.0917704	0.0843219	0.108571	0.173883	0.203389	0.180072	0.189129	0.0835722	0.0899391	0.0891378	0.097656	0.127461	0.131738	0.110517	0.16818	0.169385	0.163995	0.179639	0.0147734	0.0486439	0.132952	0.162806	0.119231	0.112288	0.118297	0.0956973	0.0624841	0.0518217	0.0458481	0.125674	0.132165	0.15756	0.139459	0.10923	0.0411243	0.08533	0.0949399	0.0653623	0.188865	0.0427791	0.134989
Bmp5	train	0	0.137668	0.148422	0.130609	0.126803	0.128774	0.132443	0.128877	0.117287	0.130728	0.141805	0.187663	0.128804	0.164355	0.134417	0.122114	0.129456	0.128662	0.135681	0.126135	0.125645	0.133105	0.133728	0.13548	0.136697	0.0934902	0.0975341	0.109277	0.143147	0.138693	0.122933	0.116791	0.084175	0.0825284	0.104176	0.106966	0.0917958	0.085121	0.0936671	0.091466	0.104283	0.105385	0.0928429	0.106614	0.0983129	0.127753	0.109399	0.0967776
Bmper	train	0	0.140619	0.143165	0.127977	0.136807	0.131952	0.141037	0.137189	0.129627	0.133484	0.140936	0.161055	0.146049	0.160893	0.139988	0.141022	0.133738	0.136734	0.136943	0.119784	0.134302	0.139816	0.147012	0.145519	0.154718	0.094869	0.100521	0.106784	0.131148	0.153392	0.161049	0.164325	0.0870578	0.0787989	0.0586705	0.0898125	0.0829655	0.0967789	0.0939662	0.0983996	0.0961275	0.0992013	0.0963073	0.102006	0.0960973	0.0928964	0.0978832	0.104977
Ccnd2	train	0	0.138567	0.134816	0.116114	0.117823	0.118654	0.12553	0.120809	0.116007	0.11094	0.131466	0.155945	0.124019	0.172908	0.11483	0.110045	0.126704	0.105559	0.116606	0.110136	0.112885	0.115319	0.121921	0.127279	0.143991	0.126608	0.144312	0.158035	0.153633	0.155147	0.158881	0.161792	0.113002	0.102082	0.105576	0.104459	0.087933	0.107309	0.0919702	0.0947062	0.0926354	0.0988996	0.0748416	0.0849338	0.0774376	0.165738	0.0952878	0.0989657
Cdh2	train	0	0.135092	0.173704	0.117553	0.122868	0.120897	0.106694	0.10354	0.125245	0.120696	0.150886	0.158183	0.13362	0.160288	0.11398	0.110684	0.112034	0.105901	0.108644	0.106808	0.0840411	0.0943083	0.131413	0.128214	0.13192	0.109296	0.117489	0.151518	0.153873	0.159892	0.159667	0.160474	0.0808635	0.104866	0.105968	0.120401	0.118035	0.120289	0.113787	0.114958	0.0893477	0.07992	0.095175	0.0953921	0.0974068	0.114182	0.107244	0.0954276
Cebpa	train	0	0.107691	0.0961019	0.101091	0.110097	0.0972713	0.0974515	0.113736	0.122175	0.119824	0.0978188	0.102462	0.103309	0.13891	0.120085	0.115669	0.111054	0.105363	0.103851	0.0971234	0.122073	0.103508	0.117461	0.122554	0.113654	0.0562794	0.104271	0.0912044	0.0712225	0.0795726	0.0949305	0.10906	0.104642	0.100759	0.120499	0.109454	0.117349	0.118024	0.127898	0.132782	0.0979056	0.0736455	0.111942	0.117107	0.111013	0.118763	0.129663	0.134399
Cited1	train	0	0.0816971	0.108031	0.0858142	0.0844305	0.101527	0.0898176	0.0800986	0.0767235	0.0775424	0.111317	0.155288	0.149916	0.157132	0.105195	0.10427	0.115992	0.121619	0.119542	0.130915	0.142819	0.166799	0.167439	0.166589	0.171935	0.0623151	0.0633439	0.0837743	0.11314	0.103958	0.0655989	0.0637257	0.0619046	0.0612292	0.0760906	0.0741477	0.108557	0.123687	0.123196	0.139797	0.0641741	0.0798477	0.109301	0.123116	0.127151	0.110321	0.118929	0.136429
Dach1	train	0	0.141194	0.154874	0.126235	0.132651	0.122676	0.131795	0.134735	0.138341	0.140287	0.137871	0.14394	0.130064	0.159915	0.117776	0.13642	0.139706	0.126855	0.129555	0.138509	0.129052	0.136078	0.139277	0.13573	0.140089	0.0991062	0.102685	0.131075	0.137369	0.138509	0.129847	0.130456	0.100948	0.102177	0.0905271	0.1117	0.100382	0.0894432	0.108582	0.100818	0.0895945	0.099794	0.0906304	0.09973	0.104372	0.13705	0.104935	0.0997094
Dlx1	train	0	0.143142	0.143766	0.139136	0.143547	0.136999	0.13543	0.13688	0.116234	0.142316	0.146641	0.141637	0.14297	0.175709	0.131356	0.129856	0.125746	0.122212	0.145857	0.157406	0.149122	0.148298	0.150729	0.152046	0.160267	0.0807831	0.0704339	0.0929017	0.0968618	0.0858858	0.089846	0.0934889	0.0653147	0.0872445	0.0858858	0.127864	0.085191	0.0775879	0.0989791	0.081548	0.0800051	0.102463	0.0800051	0.0784079	0.085191	0.191095	0.0892094	0.075902
Dlx4	train	0	0.11796	0.120086	0.116703	0.121208	0.117114	0.129152	0.122853	0.123445	0.128856	0.130016	0.117209	0.125556	0.119349	0.128198	0.121202	0.118479	0.124675	0.12789	0.12056	0.130614	0.126698	0.12636	0.125046	0.124825	0.104067	0.101896	0.115311	0.110476	0.105923	0.110956	0.116401	0.102799	0.104539	0.103962	0.117148	0.106391	0.100356	0.109199	0.111708	0.109152	0.116917	0.106864	0.11055	0.110693	0.0992038	0.103502	0.113654
Dlx6	train	0	0.132521	0.11472	0.106141	0.115207	0.109036	0.119056	0.128351	0.133441	0.143431	0.130418	0.125197	0.117628	0.142186	0.123147	0.11668	0.122435	0.116345	0.116801	0.125468	0.123192	0.122621	0.130815	0.115026	0.119958	0.113405	0.114865	0.120638	0.108848	0.0951693	0.0968928	0.109918	0.110745	0.1064	0.117376	0.117415	0.115109	0.0942593	0.105505	0.124506	0.0980384	0.103102	0.0994574	0.0997173	0.0971934	0.216791	0.09559	0.0975066
Ednra	train	0	0.127972	0.145869	0.120794	0.137408	0.132697	0.127496	0.1407	0.126357	0.132355	0.125313	0.162901	0.131906	0.210383	0.114638	0.13736	0.136094	0.127045	0.135519	0.124511	0.124032	0.122536	0.135796	0.128736	0.136949	0.0777236	0.121045	0.112893	0.161998	0.181682	0.202562	0.207678	0.0857685	0.093184	0.0730258	0.101895	0.0882867	0.125715	0.10038	0.0886728	0.0626988	0.0904123	0.0626024	0.0984737	0.101068	0.157087	0.111879	0.0683879
En1	train	0	0.135902	0.144525	0.125419	0.13	0.112901	0.140129	0.115627	0.13168	0.121965	0.110174	0.130211	0.119389	0.139597	0.140152	0.10445	0.130515	0.12828	0.131123	0.130102	0.132861	0.111772	0.123477	0.129548	0.104765	0.104435	0.100233	0.120353	0.0996691	0.0978976	0.108487	0.096819	0.106699	0.106061	0.0977303	0.127656	0.0895595	0.0962918	0.114831	0.111236	0.109706	0.101997	0.0676621	0.100983	0.113568	0.216996	0.100885	0.0817894
Eomes	train	0	0.123157	0.148917	0.0955595	0.106198	0.10552	0.102233	0.110457	0.11268	0.124353	0.157519	0.127167	0.142107	0.130018	0.101259	0.112996	0.113508	0.119167	0.118367	0.123691	0.129549	0.130119	0.138352	0.129172	0.134694	0.0943729	0.0993986	0.0904273	0.0823913	0.0745938	0.078624	0.0726608	0.101741	0.0986675	0.097734	0.102914	0.100941	0.106385	0.102224	0.105936	0.109184	0.10244	0.112279	0.117487	0.111975	0.118699	0.107737	0.105977
Ets2	train	0	0.11868	0.11317	0.114197	0.112338	0.113204	0.114297	0.111274	0.11771	0.11887	0.123345	0.127192	0.122313	0.13178	0.119545	0.116653	0.120188	0.120881	0.122133	0.120851	0.124147	0.124785	0.123527	0.128611	0.130293	0.106041	0.107266	0.10922	0.106931	0.11051	0.114531	0.116199	0.103617	0.104028	0.0973986	0.112897	0.104959	0.105425	0.107271	0.112482	0.100785	0.10219	0.0988745	0.113064	0.10887	0.110965	0.128871	0.124374
Eya2	train	0	0.130385	0.130282	0.12818	0.128081	0.128979	0.128873	0.127773	0.128763	0.130222	0.130677	0.129238	0.129935	0.128717	0.128403	0.128656	0.129202	0.128646	0.129387	0.128845	0.128433	0.128376	0.129709	0.12765	0.128604	0.10596	0.108302	0.110712	0.107839	0.109763	0.110393	0.11018	0.10123	0.102105	0.102971	0.108658	0.10224	0.10229	0.102815	0.104207	0.106032	0.105238	0.102518	0.105975	0.103363	0.105368	0.107126	0.105158
Fgf5	train	0	0.182656	0.195559	0.128705	0.132044	0.154487	0.173463	0.18888	0.208302	0.215714	0.22077	0.174781	0.208461	0.184038	0.111848	0.124313	0.125669	0.160436	0.165662	0.187606	0.185556	0.193773	0.181184	0.131952	0.183715	0.0618954	0.0389389	0.0617645	0.0695366	0.118195	0.0986925	0.0682066	0.0641284	0.0664751	0.0699022	0.071136	0.0713916	0.0671019	0.0686909	0.059555	0.0458913	0.0461605	0.0750499	0.0848807	0.102472	0.118613	0.0439085	0.0631639
Foxb1	train	0	0.12366	0.126634	0.127177	0.128457	0.124265	0.129778	0.121834	0.126171	0.133846	0.132422	0.121697	0.128272	0.128203	0.129475	0.126338	0.126366	0.132827	0.128336	0.128123	0.133723	0.129453	0.127631	0.131299	0.127303	0.0984814	0.0994495	0.109783	0.105469	0.106718	0.0981613	0.101505	0.108506	0.106224	0.109109	0.115471	0.105047	0.0973795	0.108402	0.110399	0.104547	0.107974	0.107199	0.11131	0.104323	0.0713489	0.110218	0.108338
Gata1	train	0	0.124698	0.11604	0.115409	0.122075	0.115531	0.123157	0.120138	0.116569	0.123443	0.122917	0.122865	0.121423	0.125125	0.12794	0.120095	0.119781	0.120745	0.128294	0.123656	0.124869	0.126037	0.121135	0.13042	0.129189	0.103931	0.0944415	0.0977227	0.0923582	0.0923871	0.104026	0.101855	0.102696	0.108972	0.100762	0.108421	0.104875	0.102125	0.105695	0.108631	0.107956	0.108083	0.10744	0.106761	0.109895	0.092271	0.108421	0.112629
Gata3	train	0	0.104151	0.082876	0.0912793	0.0836872	0.0842242	0.0903519	0.0951953	0.0706187	0.0893608	0.0983033	0.132259	0.11267	0.125414	0.0852475	0.0867384	0.0980884	0.087414	0.0892252	0.0775486	0.0831159	0.10016	0.11662	0.141579	0.145973	0.058406	0.113957	0.155578	0.173094	0.159548	0.158055	0.15624	0.0581397	0.0690924	0.0818002	0.128456	0.0948243	0.123845	0.137438	0.140807	0.0796893	0.0976225	0.12528	0.128525	0.133387	0.18451	0.153455	0.157768
Gata4	train	0	0.115318	0.115179	0.113998	0.120168	0.113813	0.114175	0.130309	0.106553	0.119176	0.134592	0.162826	0.151772	0.158334	0.128889	0.125325	0.130455	0.1212	0.136158	0.123179	0.138833	0.147314	0.15695	0.155901	0.161864	0.0978322	0.106699	0.117155	0.132541	0.139618	0.141711	0.142202	0.0976867	0.0927787	0.0918109	0.100725	0.0899207	0.0779318	0.101431	0.103578	0.102009	0.104918	0.102077	0.0994227	0.11685	0.0548218	0.109488	0.121283
Gata5	train	0	0.130803	0.11717	0.117897	0.125486	0.111111	0.124867	0.123307	0.112054	0.135908	0.122433	0.149034	0.131885	0.14083	0.12806	0.111684	0.127542	0.123824	0.129273	0.12481	0.128023	0.121337	0.131276	0.120076	0.123592	0.0954758	0.0984424	0.116832	0.124896	0.129342	0.130537	0.131506	0.0909454	0.104749	0.107284	0.101492	0.106358	0.103951	0.103465	0.115268	0.111377	0.105377	0.107497	0.0967834	0.0974252	0.130118	0.0994448	0.112527
Gata6	train	0	0.107533	0.118863	0.110707	0.111276	0.0959762	0.114787	0.0979081	0.10889	0.115108	0.134925	0.151964	0.130045	0.15424	0.121191	0.116661	0.115646	0.115922	0.120087	0.118996	0.116238	0.12197	0.131507	0.136775	0.146936	0.100237	0.130177	0.143259	0.149701	0.15067	0.159625	0.164087	0.0919558	0.0968591	0.0929165	0.0738785	0.0859758	0.0949334	0.0956274	0.0972623	0.103617	0.109138	0.1025	0.106623	0.111585	0.113873	0.120225	0.126253
Gfap	train	0	0.132082	0.126141	0.126107	0.130883	0.126265	0.132452	0.130625	0.130859	0.135286	0.130083	0.123241	0.127009	0.130849	0.117924	0.122942	0.124161	0.12807	0.129534	0.131948	0.137397	0.122693	0.131126	0.114114	0.109794	0.107907	0.107117	0.09798	0.106392	0.0995301	0.10385	0.110187	0.105677	0.113426	0.110068	0.103152	0.112318	0.104819	0.104455	0.116991	0.104554	0.115664	0.102251	0.102896	0.109866	0.0750448	0.086952	0.0962526
Gli3	train	0	0.130284	0.145016	0.130048	0.130033	0.130697	0.134386	0.134486	0.131219	0.137454	0.134012	0.138648	0.12957	0.136184	0.13456	0.126717	0.127839	0.128972	0.129515	0.131748	0.129958	0.130432	0.130203	0.127547	0.130794	0.100801	0.108009	0.121022	0.122105	0.118496	0.114868	0.115933	0.0969265	0.0993321	0.103699	0.104094	0.10344	0.104818	0.103953	0.102597	0.104937	0.100802	0.096998	0.106122	0.102097	0.0973763	0.101527	0.103262
Gsc	train	0	0.145767	0.185015	0.1188	0.0964492	0.104308	0.12325	0.104244	0.115006	0.107997	0.192027	0.149082	0.154191	0.15548	0.129989	0.112504	0.129673	0.117235	0.136405	0.136386	0.123809	0.118104	0.155452	0.114539	0.148743	0.0750909	0.12123	0.121476	0.11011	0.102303	0.0797451	0.124587	0.0782808	0.068835	0.090053	0.121476	0.0768916	0.11138	0.0823265	0.0860722	0.101164	0.0809986	0.0679682	0.13401	0.125286	0.216123	0.116532	0.083093
Hand1	train	0	0.112372	0.107717	0.114143	0.0999188	0.108397	0.110696	0.105552	0.107795	0.118054	0.122732	0.156585	0.123825	0.144177	0.114538	0.111822	0.109038	0.115751	0.112729	0.111106	0.110931	0.115672	0.140426	0.14743	0.147527	0.0976238	0.0893297	0.0913782	0.101561	0.0899343	0.097717	0.0968875	0.087757	0.081563	0.0861568	0.0998011	0.0964193	0.108525	0.115993	0.127623	0.0886477	0.0981357	0.102477	0.105651	0.105415	0.101967	0.1266	0.129156
Hand2	train	0	0.144522	0.134932	0.125185	0.145564	0.136376	0.135698	0.13337	0.126499	0.120457	0.142856	0.195881	0.142087	0.195827	0.131737	0.122521	0.137231	0.137228	0.144997	0.146321	0.146668	0.152754	0.136739	0.159573	0.14815	0.0753635	0.0852219	0.129264	0.127392	0.159655	0.138382	0.156224	0.0720157	0.0779024	0.0763876	0.0968607	0.0803079	0.0678031	0.103633	0.082842	0.0862897	0.0972003	0.102112	0.0805629	0.070088	0.116756	0.10465	0.0764488
Insm1	train	0	0.121737	0.117768	0.123529	0.137376	0.125502	0.13697	0.1266	0.132874	0.10617	0.123281	0.112702	0.117335	0.117472	0.127844	0.121578	0.116483	0.111882	0.103191	0.11222	0.1159	0.0995615	0.105637	0.0948157	0.116525	0.115156	0.11431	0.109718	0.0937851	0.101454	0.101477	0.109181	0.09404	0.137477	0.13689	0.131212	0.107982	0.0743295	0.085062	0.10783	0.0980559	0.126369	0.134049	0.114861	0.102321	0.186044	0.109718	0.0929025
Isl1	train	0	0.116254	0.129835	0.119545	0.129106	0.109849	0.125265	0.123788	0.126486	0.120159	0.135497	0.196301	0.121917	0.168593	0.125747	0.131506	0.118461	0.120411	0.106282	0.122076	0.128072	0.119448	0.122607	0.149869	0.123628	0.0922923	0.119965	0.0904168	0.136601	0.151946	0.151626	0.153814	0.102872	0.108978	0.0882151	0.103958	0.0787812	0.0956386	0.117752	0.127839	0.103995	0.085918	0.099829	0.0994093	0.104306	0.130618	0.0974543	0.0952892
Lbx1	train	0	0.124885	0.114695	0.123894	0.121088	0.123384	0.125083	0.117829	0.119205	0.130999	0.131425	0.121857	0.127327	0.124054	0.125183	0.119155	0.11754	0.12306	0.124843	0.123798	0.123742	0.123567	0.129164	0.128542	0.122617	0.0957323	0.103767	0.113479	0.11077	0.112006	0.10445	0.112156	0.0992401	0.106502	0.112418	0.112952	0.10272	0.105532	0.114455	0.117146	0.10612	0.113966	0.1104	0.109967	0.103328	0.101926	0.118708	0.108864
Lhx2	train	0	0.128369	0.19458	0.0890914	0.0927529	0.104382	0.121934	0.106706	0.0822932	0.117781	0.106498	0.15883	0.114559	0.15867	0.103986	0.0990281	0.124275	0.0924362	0.101085	0.118454	0.10665	0.104364	0.13045	0.120383	0.148404	0.109331	0.157893	0.156533	0.156948	0.148327	0.164273	0.16791	0.10524	0.124904	0.113218	0.0849266	0.117146	0.106437	0.0630402	0.113288	0.0904415	0.0823483	0.0679722	0.082461	0.116572	0.129982	0.0816621	0.108513
Lhx5	train	0	0.143531	0.164027	0.139383	0.132163	0.121918	0.13165	0.121112	0.119237	0.0985001	0.0967554	0.132169	0.123564	0.125222	0.135555	0.117723	0.126564	0.111437	0.13447	0.113328	0.119161	0.134777	0.120005	0.128063	0.0997819	0.0935311	0.0799045	0.121787	0.118525	0.110715	0.107912	0.114956	0.0978311	0.103263	0.105744	0.10016	0.0542189	0.100198	0.113573	0.0808457	0.119857	0.0792858	0.120448	0.107416	0.112038	0.112717	0.103722	0.107332
Lmx1a	train	0	0.125829	0.121723	0.12001	0.124699	0.115433	0.125601	0.115627	0.118326	0.122968	0.116111	0.116661	0.12659	0.130343	0.126154	0.126469	0.125915	0.124788	0.126141	0.122402	0.12741	0.124107	0.126094	0.130343	0.130914	0.0999639	0.100069	0.103871	0.101296	0.103045	0.105406	0.112249	0.103556	0.10251	0.110035	0.106352	0.100173	0.100418	0.111477	0.111711	0.104684	0.118846	0.104424	0.10789	0.112842	0.150177	0.109892	0.107026
Mbd2	train	0	0.110413	0.0958508	0.107105	0.119688	0.113843	0.0867936	0.0843014	0.0971549	0.0849187	0.101947	0.125948	0.128296	0.137398	0.112625	0.125891	0.114594	0.105018	0.116556	0.111525	0.0939609	0.117459	0.128729	0.128753	0.130548	0.111315	0.117006	0.127737	0.132391	0.134577	0.130888	0.133565	0.103799	0.0959357	0.0892162	0.079552	0.101311	0.106255	0.104165	0.106158	0.110693	0.111062	0.114069	0.114462	0.116744	0.134255	0.135083	0.122695
Meis1	train	0	0.146968	0.148239	0.130507	0.14192	0.143327	0.141624	0.14053	0.138078	0.139963	0.143574	0.136763	0.141019	0.138001	0.146739	0.138403	0.143697	0.140464	0.144065	0.141677	0.144222	0.142574	0.135512	0.143036	0.144563	0.0921275	0.0957023	0.108038	0.102517	0.104028	0.103114	0.107022	0.095855	0.103217	0.0984149	0.100196	0.0985642	0.0988506	0.105327	0.0948875	0.100505	0.097099	0.0964237	0.0962757	0.0986862	0.103904	0.0961565	0.0976679
Mixl1	train	0	0.120259	0.147256	0.118458	0.12153	0.117124	0.110818	0.102342	0.110847	0.12782	0.147838	0.122155	0.129912	0.126423	0.131271	0.119159	0.121082	0.112224	0.123734	0.124198	0.122556	0.123262	0.13462	0.125757	0.128179	0.102065	0.108312	0.109435	0.0934618	0.107772	0.103171	0.108579	0.0983339	0.106497	0.109341	0.119514	0.0965923	0.110799	0.112586	0.105612	0.102616	0.118245	0.107351	0.114828	0.107329	0.0807331	0.116459	0.113035
Myf5	train	0	0.121892	0.133125	0.102401	0.0861589	0.089807	0.132835	0.163508	0.0977464	0.128669	0.126121	0.125091	0.0975708	0.140321	0.076759	0.0906671	0.158056	0.118016	0.124815	0.110775	0.127444	0.113014	0.132605	0.0714973	0.138892	0.0593067	0.00844141	0.17171	0.0780795	0.101731	0.14096	0.0155785	0.0900948	0.11694	0.0155785	0.19153	0.0926676	0.11505	0.0920377	0.143533	0.125995	0.111856	0.150491	0.0630126	0.0523834	0.249807	0.0492956	0.0343514
Neurog1	train	0	0.13477	0.135667	0.133488	0.113253	0.123446	0.126532	0.121503	0.119295	0.120183	0.157135	0.12995	0.134637	0.142952	0.142388	0.126552	0.1241	0.124151	0.130149	0.128854	0.124412	0.13028	0.13437	0.143943	0.132447	0.105431	0.0872072	0.0902587	0.122773	0.143371	0.100137	0.103227	0.0879324	0.0833391	0.0878257	0.114719	0.0988917	0.0864542	0.103167	0.0995285	0.100775	0.121049	0.107936	0.105358	0.105968	0.206832	0.118731	0.112614
Nfia	train	0	0.147741	0.1342	0.149739	0.139444	0.145712	0.145749	0.146063	0.136294	0.142064	0.145648	0.152714	0.141568	0.175189	0.145585	0.142908	0.153742	0.151859	0.139574	0.13995	0.142943	0.15378	0.146407	0.157811	0.144752	0.0823927	0.0806741	0.102901	0.12868	0.14501	0.159518	0.168602	0.0854972	0.0899446	0.0906	0.0917662	0.101771	0.0767922	0.0810349	0.0801477	0.088036	0.0847868	0.081948	0.085788	0.06935	0.133002	0.0888226	0.0814173
Npas3	train	0	0.14082	0.151053	0.148462	0.13088	0.136206	0.140897	0.140459	0.133826	0.139901	0.139636	0.130331	0.139411	0.164553	0.130514	0.14524	0.143614	0.127456	0.136496	0.146143	0.137511	0.140654	0.137489	0.134865	0.142531	0.0934843	0.081796	0.116953	0.128693	0.124409	0.139372	0.136441	0.0985355	0.0901171	0.0918694	0.0972873	0.0880885	0.104784	0.0955286	0.0819762	0.0851735	0.0861996	0.0885658	0.0910536	0.094545	0.194427	0.11442	0.0968836
Nr2f1	train	0	0.116579	0.147749	0.0971107	0.104453	0.120032	0.121632	0.0921641	0.114248	0.124434	0.135387	0.14055	0.117662	0.162875	0.13338	0.0862155	0.1244	0.111444	0.0971166	0.0829078	0.0916571	0.0893102	0.100608	0.114813	0.123323	0.0894663	0.120314	0.182491	0.206772	0.21005	0.214893	0.214241	0.107091	0.110738	0.0418224	0.130048	0.0911858	0.0950592	0.085773	0.134063	0.0998256	0.127176	0.0962361	0.0809587	0.106677	0.0737193	0.101895	0.0614035
Nr2f2	train	0	0.118132	0.149197	0.121519	0.121131	0.110015	0.1124	0.10908	0.11151	0.118475	0.125724	0.156052	0.113647	0.177647	0.120877	0.131204	0.112355	0.115203	0.109108	0.108736	0.108078	0.125456	0.130909	0.141492	0.143364	0.0920304	0.103224	0.15665	0.176935	0.184568	0.188549	0.189225	0.0859209	0.0843685	0.0856681	0.106647	0.0728627	0.0861901	0.100654	0.0993052	0.104318	0.0934068	0.0662565	0.102646	0.0898836	0.154326	0.113736	0.118553
Nrp1	train	0	0.136123	0.14858	0.125902	0.117172	0.105699	0.118253	0.125366	0.118076	0.107019	0.133016	0.189986	0.127445	0.179225	0.118646	0.110279	0.106163	0.111737	0.119202	0.113282	0.115385	0.110789	0.136285	0.139404	0.143436	0.111682	0.106933	0.156274	0.168086	0.164541	0.162551	0.159424	0.0980119	0.0800979	0.0932765	0.0922721	0.0828628	0.101646	0.109693	0.0950213	0.0981221	0.0662267	0.0977962	0.0924433	0.0935914	0.132318	0.0914777	0.0956052
Nrp2	train	0	0.141371	0.147299	0.133422	0.139919	0.131382	0.138353	0.133579	0.12817	0.131261	0.132243	0.135806	0.13678	0.144757	0.130503	0.132219	0.129945	0.126713	0.138366	0.127085	0.133236	0.133739	0.127437	0.140359	0.136013	0.111292	0.0995756	0.117666	0.119394	0.114297	0.111265	0.112642	0.101417	0.0995554	0.0944269	0.0996504	0.0948517	0.100757	0.0971479	0.0973786	0.110672	0.103353	0.10307	0.0959037	0.106913	0.105125	0.10481	0.0969059
Olig3	train	0	0.124841	0.0977965	0.121058	0.123807	0.121604	0.126366	0.125522	0.122179	0.130698	0.127585	0.115444	0.120517	0.133753	0.129727	0.127592	0.124439	0.121674	0.117878	0.122862	0.127427	0.121058	0.113056	0.110627	0.0889174	0.1049	0.116128	0.115842	0.101867	0.106933	0.110037	0.105981	0.0956369	0.105981	0.120315	0.128236	0.114219	0.106714	0.123062	0.0981293	0.108576	0.120122	0.097103	0.110437	0.106223	0.157637	0.117023	0.107394
Otp	train	0	0.13769	0.128574	0.116391	0.125511	0.114737	0.126469	0.140585	0.137183	0.109605	0.126144	0.134106	0.11928	0.132315	0.135719	0.111731	0.128855	0.118934	0.13607	0.115024	0.130352	0.115286	0.121585	0.129169	0.133314	0.0931141	0.0979669	0.0674499	0.10977	0.105549	0.0885077	0.0813505	0.109508	0.106876	0.106124	0.123487	0.0822383	0.107747	0.115905	0.102664	0.0995355	0.100026	0.114541	0.109433	0.111715	0.127554	0.104959	0.104588
Otx1	train	0	0.138721	0.276089	0.158993	0.158726	0.148766	0.156754	0.170119	0.1688	0.162674	0.156442	0.187935	0.143211	0.174537	0.145114	0.162866	0.149576	0.152165	0.169097	0.144703	0.151319	0.144263	0.166972	0.1765	0.174249	0.0648244	0.0595321	0.0782486	0.0846774	0.0595321	0.054043	0.0712822	0.0613868	0.113099	0.0730507	0.0726169	0.0613868	0.0970401	0.103909	0.0359557	0.0797039	0.0509368	0.0575734	0.054043	0.0882018	0.219697	0.0708257	0.0346857
Pax3	train	0	0.142923	0.185117	0.140695	0.133927	0.134655	0.132344	0.139799	0.138927	0.128397	0.146578	0.131321	0.138227	0.132162	0.150101	0.137326	0.133328	0.144256	0.130395	0.137698	0.124347	0.127199	0.135423	0.126	0.12547	0.0869598	0.111353	0.120477	0.1136	0.129555	0.104529	0.135149	0.0933624	0.0872258	0.10858	0.0877214	0.0992361	0.132308	0.0980897	0.0906924	0.104403	0.0903167	0.0995727	0.103862	0.0898202	0.101795	0.109197	0.11714
Pdx1	train	0	0.118502	0.132892	0.141495	0.131921	0.130211	0.131357	0.109581	0.124249	0.133092	0.143369	0.127629	0.133616	0.146087	0.142558	0.119869	0.133304	0.137274	0.137603	0.129791	0.137712	0.133489	0.149729	0.144105	0.13633	0.104191	0.0979757	0.0988996	0.104586	0.110099	0.0910946	0.0816206	0.0943312	0.0983713	0.0867791	0.100998	0.0927232	0.0972005	0.10854	0.0964416	0.07353	0.118836	0.0960117	0.106166	0.103513	0.184482	0.103339	0.109247
Peg3	train	0	0.129476	0.134036	0.113969	0.12412	0.128472	0.124627	0.130039	0.13228	0.110216	0.135394	0.16034	0.144621	0.160913	0.122588	0.123573	0.125777	0.126174	0.129885	0.120168	0.116882	0.132422	0.150773	0.145577	0.153506	0.0890578	0.105054	0.149788	0.153098	0.155296	0.152354	0.150852	0.0720265	0.0760228	0.0724328	0.0920201	0.0857812	0.0957725	0.0915942	0.110153	0.0689566	0.0847032	0.0798477	0.113094	0.0946057	0.10368	0.128704	0.109006
Phox2b	train	0	0.121103	0.123244	0.116547	0.118534	0.122377	0.140912	0.112734	0.116761	0.127839	0.126125	0.129918	0.125578	0.12167	0.125043	0.104469	0.125547	0.125345	0.124619	0.134563	0.127648	0.133263	0.136412	0.126688	0.137419	0.119315	0.0922246	0.131441	0.127312	0.113266	0.117527	0.121635	0.124097	0.09159	0.115997	0.0881368	0.101098	0.0974875	0.0928618	0.0974357	0.0914282	0.0955154	0.0882456	0.124924	0.0934166	0.0601261	0.126416	0.0897356
Prl3d1	train	0	0.135492	0.131402	0.134874	0.126366	0.124988	0.113572	0.129909	0.104276	0.129031	0.141691	0.11206	0.167189	0.136917	0.128826	0.132098	0.108107	0.139669	0.1112	0.149981	0.130003	0.113831	0.113035	0.12338	0.211396	0.0920767	0.132827	0.0900225	0.0841116	0.0792039	0.0841116	0.110156	0.127569	0.0837797	0.0900225	0.108306	0.0899575	0.0995469	0.0775408	0.103118	0.0911641	0.0977143	0.0909774	0.0955797	0.122731	0.0894313	0.166541	0.161624
Prox1	train	0	0.152881	0.158575	0.129731	0.154696	0.157008	0.14636	0.149365	0.130909	0.14249	0.141489	0.143056	0.131142	0.153636	0.146477	0.135543	0.14236	0.130923	0.141333	0.143002	0.133342	0.138067	0.144475	0.141751	0.14487	0.0867331	0.0932317	0.129821	0.107745	0.100853	0.109885	0.0991249	0.104528	0.0915132	0.085691	0.113124	0.0948493	0.0884587	0.0960586	0.0968241	0.0874285	0.117135	0.0951721	0.0918922	0.0882688	0.100571	0.0946254	0.101832
Rybp	train	0	0.127594	0.119585	0.130661	0.131311	0.132429	0.131412	0.133252	0.129528	0.129158	0.12437	0.128671	0.131577	0.128553	0.12824	0.131202	0.13028	0.132393	0.131916	0.130886	0.131096	0.127361	0.131472	0.130851	0.132059	0.110209	0.11161	0.106011	0.107275	0.104263	0.10423	0.103786	0.102826	0.102024	0.0946269	0.0972588	0.10054	0.0993006	0.0996385	0.0967817	0.112986	0.105916	0.10134	0.104856	0.105979	0.0754418	0.113335	0.110869
Shh	train	0	0.134764	0.119561	0.154149	0.136875	0.146865	0.13208	0.131888	0.131895	0.132868	0.129962	0.153976	0.140015	0.172831	0.141684	0.143255	0.142862	0.144952	0.142196	0.141663	0.134561	0.137593	0.131443	0.121762	0.136572	0.0910244	0.0889204	0.094591	0.104328	0.107075	0.106429	0.12915	0.0929269	0.096539	0.104105	0.120753	0.0974823	0.106387	0.0871768	0.102602	0.0939761	0.080811	0.10626	0.10392	0.108732	0.107722	0.11639	0.0918502
Sox1	train	0	0.134444	0.156363	0.116879	0.097238	0.116204	0.116639	0.147803	0.10756	0.110433	0.123005	0.13853	0.125015	0.142406	0.0998788	0.108424	0.13033	0.110368	0.112874	0.119947	0.120636	0.112087	0.1078	0.133201	0.115579	0.109907	0.120233	0.0990431	0.0756535	0.092471	0.0807093	0.0724123	0.0771278	0.133156	0.131618	0.141978	0.12144	0.0906899	0.115217	0.133801	0.115662	0.126258	0.0840052	0.112599	0.0885634	0.131521	0.108114	0.0974474
Sox18	train	0	0.11308	0.107952	0.109727	0.122209	0.120542	0.113249	0.1195	0.123147	0.122553	0.121181	0.147128	0.100612	0.144175	0.127254	0.128607	0.133804	0.128356	0.108563	0.122691	0.125321	0.11825	0.118911	0.128536	0.124691	0.102483	0.117324	0.101299	0.0802916	0.0898968	0.0921309	0.0875571	0.0907972	0.118266	0.127774	0.129512	0.113611	0.10415	0.10632	0.116484	0.100008	0.105159	0.122749	0.123159	0.12118	0.0675494	0.0962261	0.107656
Sox3	train	0	0.129773	0.139381	0.110181	0.122179	0.125887	0.131895	0.125324	0.141318	0.137728	0.137812	0.106348	0.117129	0.129217	0.123336	0.125711	0.123493	0.131087	0.135941	0.134354	0.11981	0.120496	0.128489	0.127292	0.127357	0.110496	0.123444	0.0937218	0.113039	0.10136	0.104311	0.0871174	0.114783	0.122265	0.12399	0.10554	0.0871174	0.110327	0.112806	0.104538	0.108787	0.11134	0.110524	0.106232	0.103205	0.162936	0.0994771	0.107528
Sox5	train	0	0.122082	0.135121	0.130321	0.142505	0.129452	0.131298	0.13146	0.131924	0.13973	0.140166	0.123439	0.135665	0.135845	0.135499	0.130122	0.12284	0.136166	0.138508	0.13917	0.131676	0.134483	0.133259	0.138535	0.128334	0.0831431	0.0945123	0.09981	0.0917624	0.0981222	0.0961507	0.0889169	0.102681	0.0949655	0.102875	0.0958765	0.106305	0.104421	0.119075	0.114162	0.0870365	0.106933	0.100152	0.093934	0.0844098	0.112936	0.117775	0.0895883
Sox9	train	0	0.129938	0.178941	0.146331	0.134525	0.122823	0.125141	0.138636	0.130245	0.120575	0.146823	0.148041	0.13704	0.148536	0.143175	0.12572	0.127855	0.132879	0.12496	0.123169	0.132276	0.131169	0.137456	0.132382	0.135486	0.100155	0.0990026	0.0960682	0.129539	0.123716	0.149433	0.133058	0.0816302	0.0934177	0.0785719	0.108268	0.0912428	0.0699058	0.0863653	0.0989128	0.0962792	0.101853	0.0817183	0.0936896	0.0948494	0.172828	0.112569	0.084327
Stra13	train	0	0.117184	0.114553	0.118008	0.118563	0.118475	0.117379	0.117812	0.115021	0.110259	0.107576	0.109286	0.113523	0.107566	0.119072	0.116488	0.119131	0.118452	0.11781	0.116269	0.115769	0.118368	0.115706	0.115947	0.116362	0.109737	0.109935	0.105989	0.10092	0.103576	0.101991	0.097704	0.1131	0.113387	0.113217	0.11099	0.109764	0.112172	0.113778	0.112353	0.11028	0.10864	0.110432	0.111705	0.11209	0.0579355	0.110169	0.114652
Syp	train	0	0.129478	0.128775	0.126715	0.126757	0.125637	0.127339	0.126963	0.126655	0.128449	0.130567	0.1306	0.129181	0.13322	0.127888	0.126774	0.127091	0.127405	0.128053	0.128069	0.128421	0.12831	0.130268	0.129809	0.130394	0.104269	0.106031	0.110599	0.110379	0.109956	0.110817	0.111788	0.101669	0.103247	0.102262	0.107225	0.103391	0.102938	0.104863	0.104749	0.105351	0.104707	0.102511	0.106107	0.104762	0.110529	0.107962	0.10541
Tcf4	train	0	0.130888	0.138686	0.117888	0.125506	0.126967	0.126523	0.12772	0.127607	0.128749	0.126347	0.132511	0.119875	0.132569	0.128774	0.123012	0.128557	0.129338	0.12865	0.125022	0.130064	0.12746	0.125037	0.124973	0.128429	0.108339	0.116644	0.1257	0.120947	0.113983	0.125231	0.12929	0.0936586	0.103085	0.097614	0.100099	0.104288	0.0980353	0.103869	0.0996883	0.115491	0.106497	0.0991623	0.105865	0.102809	0.129087	0.104359	0.107877
1110020P15RIK	hu_test	1	0.110856	0.108494	0.119879	0.119206	0.115918	0.114523	0.110012	0.110141	0.112692	0.116863	0.105237	0.118168	0.115982	0.109367	0.109566	0.114439	0.111508	0.109171	0.110702	0.117351	0.112401	0.107997	0.109516	0.112832	0.111943	0.0952095	0.100184	0.0941967	0.10143	0.0936158	0.0936158	0.108657	0.108288	0.113688	0.112978	0.111668	0.114666	0.114309	0.11514	0.110067	0.118073	0.119054	0.117549	0.120181	0.151624	0.114571	0.117873
1500035H01RIK	hu_test	1	0.113563	0.118008	0.116509	0.112198	0.111102	0.11084	0.110033	0.113854	0.11263	0.117521	0.115469	0.11636	0.114649	0.114002	0.114644	0.114887	0.113457	0.113496	0.115381	0.115944	0.114338	0.117471	0.11772	0.111841	0.103278	0.103518	0.110479	0.108302	0.109502	0.108744	0.110188	0.112884	0.112559	0.113655	0.112574	0.112695	0.110467	0.114553	0.116807	0.109838	0.110689	0.109956	0.107888	0.110821	0.0928865	0.106954	0.109389
1700067P10RIK	hu_test	1	0.124503	0.112948	0.124227	0.114231	0.105229	0.13691	0.114374	0.116612	0.116932	0.122708	0.119025	0.112531	0.114725	0.131736	0.135018	0.140966	0.128644	0.100999	0.103695	0.120173	0.121942	0.133548	0.11493	0.104874	0.0746976	0.108783	0.117104	0.0886569	0.116453	0.108395	0.11197	0.100539	0.113181	0.126477	0.133777	0.0751947	0.106607	0.118857	0.123246	0.118814	0.119885	0.0915668	0.110186	0.0786372	0.11715	0.117537	0.102634
2610304G08RIK	hu_test	1	0.127152	0.127057	0.125629	0.127152	0.12667	0.129982	0.127395	0.130925	0.126126	0.123134	0.127495	0.126662	0.125962	0.125747	0.128582	0.125043	0.123997	0.12571	0.122852	0.120389	0.122698	0.123656	0.124916	0.122582	0.111202	0.109889	0.105688	0.107018	0.107182	0.111779	0.107176	0.108203	0.109575	0.106897	0.102112	0.105228	0.104552	0.106788	0.102795	0.111202	0.107332	0.104904	0.105224	0.106001	0.106428	0.110816	0.104602
5430407P10RIK	hu_test	1	0.139211	0.128399	0.123202	0.114378	0.119929	0.135139	0.103272	0.134131	0.127903	0.137675	0.13685	0.139067	0.137316	0.139747	0.127406	0.13265	0.133578	0.134548	0.121497	0.132145	0.130315	0.141067	0.136793	0.142844	0.0840396	0.0987262	0.102782	0.108226	0.0955766	0.107299	0.0994733	0.0780807	0.0897988	0.0925697	0.10575	0.0956644	0.100808	0.100842	0.0994372	0.0993528	0.0942883	0.0890759	0.10209	0.0998776	0.112774	0.105583	0.105776
Acoxl	hu_test	1	0.155241	0.162579	0.157868	0.1584	0.149645	0.153254	0.157711	0.154192	0.148303	0.168117	0.145694	0.163653	0.152618	0.155441	0.157778	0.158379	0.152104	0.175149	0.163481	0.155192	0.157039	0.15769	0.165033	0.163815	0.0691068	0.0874481	0.0833201	0.0840458	0.0833201	0.103684	0.0859049	0.0901321	0.0847556	0.0856783	0.0959204	0.0867957	0.0835638	0.0861299	0.111304	0.0802424	0.0863534	0.0810398	0.0810398	0.0828271	0.0740303	0.100969	0.0783015
Adk	hu_test	1	0.132862	0.141681	0.127641	0.121563	0.129279	0.130108	0.129122	0.134269	0.13617	0.12732	0.121297	0.125403	0.122351	0.124021	0.126073	0.133076	0.130123	0.129755	0.135142	0.132153	0.129136	0.123207	0.127972	0.12556	0.105064	0.106835	0.103222	0.110926	0.115204	0.111337	0.102818	0.1038	0.106418	0.111161	0.112634	0.112297	0.111534	0.104136	0.0997026	0.102879	0.106277	0.100579	0.0961504	0.100254	0.0795166	0.0967965	0.102032
Aldoa	hu_test	1	0.0968659	0.115231	0.160983	0.149527	0.209078	0.169804	0.183467	0.109741	0.184092	0.143213	0.0922547	0.168437	0.139047	0.0851007	0.152283	0.185261	0.136027	0.146357	0.164928	0.114109	0.0861163	0.145524	0.131976	0.121446	0.066283	0.0998439	0.117989	0.0677736	0.0720086	0.0138816	0.0417169	0.159809	0.0615417	0.0692232	0.0956756	0.0463206	0.0677736	0.0525524	0.0484805	0.00504281	0.0720086	0.0310995	0.0733481	0.0829947	0.370234	0.127825	0.107308
Amot	hu_test	1	0.123877	0.144104	0.11679	0.113733	0.116866	0.108136	0.10967	0.111614	0.122659	0.152481	0.160696	0.15712	0.154983	0.11349	0.119456	0.12157	0.127422	0.127399	0.134866	0.138748	0.142584	0.153719	0.149219	0.152055	0.0928367	0.103637	0.120756	0.121144	0.125415	0.122364	0.121426	0.0639791	0.0820643	0.0835565	0.10355	0.100918	0.109557	0.10335	0.103101	0.0823699	0.0956044	0.107462	0.120903	0.116207	0.151219	0.125818	0.119601
Apc	hu_test	1	0.147401	0.143989	0.13415	0.13008	0.138015	0.132299	0.142388	0.143493	0.135381	0.136168	0.139485	0.139699	0.134777	0.136912	0.136819	0.136567	0.14188	0.136173	0.13915	0.13506	0.131297	0.134031	0.135842	0.134683	0.113095	0.124825	0.131344	0.115459	0.115555	0.12731	0.129985	0.0821147	0.0890298	0.0879387	0.100319	0.0845946	0.0855262	0.0931407	0.0906265	0.116245	0.0944943	0.0884664	0.0980316	0.0955675	0.148906	0.103743	0.102755
Atg3	hu_test	1	0.126074	0.122726	0.128697	0.131256	0.12263	0.116894	0.123341	0.126286	0.1257	0.125957	0.12326	0.131482	0.12847	0.11865	0.123617	0.117198	0.121363	0.129079	0.122288	0.115973	0.123335	0.123665	0.124208	0.129713	0.108577	0.0964944	0.105268	0.109441	0.107982	0.10555	0.108653	0.10861	0.110354	0.0974201	0.116453	0.0985048	0.117996	0.108877	0.116797	0.109708	0.108379	0.104603	0.109221	0.106682	0.0821343	0.12082	0.106305
Atox1	hu_test	1	0.144345	0.128493	0.143501	0.129633	0.142938	0.14277	0.138298	0.144226	0.116607	0.141229	0.1266	0.144653	0.112682	0.137287	0.124561	0.138048	0.130694	0.119567	0.126909	0.135155	0.129041	0.131456	0.118017	0.117581	0.117255	0.0829774	0.0958674	0.0915825	0.0933803	0.0835015	0.112308	0.112494	0.0881414	0.093226	0.127957	0.0968782	0.0789218	0.107382	0.0943662	0.0938417	0.115553	0.0893976	0.0926459	0.0914541	0.173254	0.0972294	0.0969223
Bcl2l12	hu_test	1	0.146175	0.15008	0.144989	0.152357	0.145533	0.143676	0.144237	0.141506	0.146775	0.147622	0.145032	0.141943	0.145943	0.14549	0.139768	0.137241	0.142352	0.144878	0.143027	0.140317	0.148106	0.149033	0.147235	0.143444	0.096306	0.0955204	0.0973269	0.0982692	0.100663	0.0939214	0.0950859	0.0918815	0.0955768	0.100117	0.103075	0.0966534	0.0939573	0.0993333	0.0930613	0.0947745	0.0950226	0.0939101	0.101386	0.092608	0.0853227	0.0871041	0.0921414
Cbx1	hu_test	1	0.126801	0.121333	0.121319	0.125522	0.116773	0.126393	0.122623	0.129586	0.124395	0.120028	0.119339	0.127308	0.128674	0.12773	0.119793	0.120201	0.12205	0.126728	0.124782	0.128732	0.124095	0.128074	0.120424	0.125441	0.109519	0.103528	0.107831	0.108485	0.107926	0.105863	0.112386	0.105115	0.106483	0.106399	0.115387	0.109755	0.10539	0.107021	0.108174	0.10222	0.105834	0.10199	0.113298	0.106446	0.0994849	0.108225	0.110741
Ccdc95	hu_test	1	0.122758	0.111496	0.121261	0.123806	0.123998	0.12607	0.12869	0.122918	0.120325	0.114949	0.106602	0.10754	0.107983	0.123564	0.132755	0.123728	0.122029	0.122891	0.116023	0.114548	0.116917	0.108018	0.101261	0.109244	0.116692	0.103549	0.101467	0.0999891	0.100707	0.0978407	0.0972441	0.116357	0.115787	0.120176	0.112854	0.108398	0.116011	0.113427	0.116952	0.111589	0.107847	0.11431	0.111328	0.110201	0.109022	0.105341	0.108798
Ccrn4l	hu_test	1	0.12013	0.113358	0.124202	0.120358	0.118668	0.122233	0.119956	0.115655	0.114	0.113655	0.104367	0.11389	0.101246	0.124477	0.123242	0.115992	0.115182	0.119488	0.113031	0.110561	0.114201	0.111864	0.110151	0.110368	0.125816	0.114737	0.111441	0.106254	0.0994057	0.0882764	0.0908468	0.116574	0.116307	0.112905	0.114786	0.108622	0.116074	0.112788	0.111128	0.116673	0.117903	0.117081	0.117514	0.114485	0.0638133	0.111994	0.111537
Cdk9	hu_test	1	0.125934	0.126533	0.123323	0.125389	0.124641	0.120418	0.11946	0.123381	0.123442	0.119816	0.121428	0.1222	0.117078	0.122782	0.127693	0.122123	0.125035	0.124536	0.119854	0.123483	0.119713	0.121452	0.11912	0.121491	0.110387	0.100395	0.103781	0.10503	0.107587	0.104602	0.105869	0.10942	0.109492	0.110654	0.108624	0.108006	0.110002	0.111133	0.107449	0.104123	0.110471	0.109766	0.109444	0.108059	0.0908525	0.104615	0.106987
Cdkn2aip	hu_test	1	0.149316	0.153878	0.156843	0.140242	0.154499	0.152794	0.143814	0.158727	0.155419	0.157457	0.158765	0.151367	0.140995	0.139122	0.152503	0.145654	0.155419	0.147905	0.136637	0.149574	0.157237	0.143466	0.151635	0.153988	0.0960711	0.107188	0.118026	0.0985294	0.107152	0.110495	0.109386	0.0771705	0.0616214	0.0804232	0.0840418	0.0853149	0.0893116	0.0709079	0.0957679	0.0952637	0.0669982	0.07675	0.0972751	0.0871672	0.119521	0.107023	0.0920582
Cnih3	hu_test	1	0.131937	0.129186	0.105008	0.138004	0.127165	0.137887	0.102713	0.123679	0.130109	0.133454	0.137693	0.14844	0.149208	0.13818	0.123959	0.121735	0.139362	0.135247	0.13383	0.151565	0.121398	0.139485	0.128718	0.141872	0.092907	0.104903	0.120311	0.115578	0.109266	0.104483	0.0971881	0.0933759	0.0793874	0.11649	0.0987257	0.119847	0.108779	0.111443	0.119656	0.110083	0.083977	0.105031	0.103037	0.0721642	0.111321	0.0916103	0.103787
Cnot3	hu_test	1	0.129983	0.124743	0.126656	0.126159	0.127615	0.129906	0.130668	0.129352	0.128753	0.128078	0.127157	0.127633	0.125519	0.130009	0.12831	0.128193	0.130467	0.130327	0.129622	0.127954	0.12709	0.128155	0.128888	0.128297	0.10831	0.104126	0.105526	0.105358	0.103633	0.106153	0.108562	0.105313	0.109365	0.109576	0.112021	0.107798	0.103886	0.107953	0.106738	0.106197	0.101065	0.104132	0.105525	0.103375	0.075953	0.105997	0.0997387
Coq3	hu_test	1	0.117294	0.109556	0.116525	0.117901	0.115267	0.116662	0.117777	0.116522	0.115839	0.116513	0.11134	0.119626	0.110866	0.120502	0.118894	0.117653	0.119033	0.114799	0.122289	0.121652	0.12261	0.119045	0.120252	0.11852	0.112305	0.105914	0.0989848	0.0961565	0.10015	0.103306	0.10499	0.115428	0.114495	0.110617	0.109758	0.108754	0.11086	0.109943	0.11192	0.112047	0.112973	0.110032	0.1122	0.107491	0.0617378	0.117416	0.114236
Cpsf1	hu_test	1	0.118572	0.118886	0.115909	0.115941	0.115925	0.119411	0.117385	0.115284	0.117211	0.118978	0.116318	0.116205	0.113536	0.115165	0.115619	0.116177	0.117257	0.118614	0.117748	0.116997	0.116199	0.116969	0.116158	0.11677	0.107317	0.107337	0.108089	0.103095	0.106266	0.106954	0.106949	0.110157	0.114102	0.11534	0.118504	0.114941	0.110601	0.113283	0.114019	0.109339	0.112375	0.112764	0.113742	0.112405	0.0398008	0.106577	0.108816
Cpsf2	hu_test	1	0.122528	0.12108	0.117069	0.117701	0.121624	0.119333	0.123458	0.129613	0.123986	0.12182	0.120861	0.11716	0.114172	0.124439	0.126647	0.128903	0.124377	0.124925	0.121556	0.116106	0.115799	0.117661	0.118141	0.117577	0.117234	0.122655	0.117862	0.116467	0.113315	0.117455	0.115939	0.111048	0.110224	0.102878	0.10919	0.108512	0.111436	0.108698	0.103492	0.110733	0.104973	0.103527	0.10758	0.10797	0.0578582	0.111647	0.109125
Cpsf3	hu_test	1	0.115004	0.119916	0.121939	0.121051	0.121308	0.118736	0.121813	0.11915	0.117705	0.119975	0.117386	0.117972	0.113602	0.11532	0.115508	0.115642	0.117691	0.115315	0.116517	0.119583	0.118891	0.117398	0.116053	0.114687	0.110169	0.109406	0.103287	0.104257	0.106614	0.103945	0.102869	0.111695	0.111876	0.109851	0.110428	0.11444	0.111799	0.113608	0.111527	0.109504	0.106831	0.108116	0.107505	0.111048	0.0817844	0.108062	0.110335
Ctr9	hu_test	1	0.123639	0.118152	0.118826	0.122018	0.123242	0.116083	0.12566	0.124478	0.123228	0.119021	0.120455	0.120462	0.120807	0.124968	0.122508	0.123298	0.118269	0.116951	0.123292	0.124172	0.124645	0.12594	0.122397	0.117235	0.108391	0.112499	0.11346	0.111164	0.110383	0.107454	0.108161	0.105211	0.106587	0.102336	0.110295	0.102807	0.10256	0.104272	0.107087	0.11251	0.110953	0.111905	0.115449	0.114516	0.103871	0.113621	0.108477
Cul3	hu_test	1	0.136425	0.141653	0.140427	0.137429	0.142137	0.141783	0.141033	0.141314	0.14289	0.133817	0.140717	0.140812	0.137262	0.134499	0.139454	0.13832	0.138605	0.139952	0.138706	0.140835	0.138629	0.139239	0.137151	0.13833	0.108745	0.119171	0.120707	0.118282	0.118862	0.121164	0.121937	0.0831875	0.094881	0.0692708	0.0907181	0.0917983	0.0854167	0.0761801	0.0903743	0.113742	0.0938291	0.0862683	0.104903	0.0995085	0.097688	0.112249	0.107483
Cxcl9	hu_test	1	0.130037	0.140151	0.140647	0.154112	0.14737	0.136099	0.134195	0.120969	0.15689	0.14629	0.142458	0.149201	0.156468	0.145278	0.140647	0.147961	0.137881	0.152234	0.140665	0.132308	0.139901	0.151262	0.150066	0.147734	0.0892826	0.0842789	0.0816596	0.0964176	0.0803122	0.105105	0.0908816	0.0830121	0.0739416	0.102209	0.10547	0.0606291	0.0610993	0.0852071	0.0973901	0.0902659	0.0965442	0.0810881	0.106577	0.102902	0.143171	0.114892	0.0972836
D630039A03RIK	hu_test	1	0.154435	0.118615	0.153246	0.129642	0.154371	0.140332	0.136965	0.150097	0.149544	0.122354	0.145598	0.14588	0.132563	0.142924	0.139994	0.14409	0.140793	0.15405	0.147774	0.144251	0.154565	0.144425	0.145512	0.136292	0.0874118	0.096542	0.0713097	0.0714496	0.102867	0.0891617	0.0665211	0.0918061	0.0953039	0.107955	0.0998523	0.106366	0.105365	0.112057	0.109501	0.0969389	0.0987426	0.10531	0.0851427	0.0890415	0.131484	0.0833627	0.0896653
Dab2ip	hu_test	1	0.117771	0.115683	0.116805	0.11648	0.115412	0.116619	0.115234	0.116482	0.117484	0.117412	0.120315	0.117408	0.121221	0.119493	0.121227	0.119103	0.119056	0.115845	0.117253	0.119304	0.12064	0.119885	0.120962	0.121223	0.107759	0.11069	0.112329	0.112571	0.110839	0.114259	0.116822	0.109025	0.110729	0.114494	0.110864	0.111105	0.106456	0.111015	0.111335	0.108705	0.108382	0.107725	0.111364	0.107699	0.0937427	0.115338	0.107489
Dazap1	hu_test	1	0.117839	0.115555	0.118036	0.118103	0.11856	0.117773	0.11979	0.122255	0.122336	0.118698	0.116918	0.11681	0.113299	0.119121	0.11914	0.11966	0.120189	0.121225	0.120411	0.11856	0.118545	0.119811	0.118866	0.120137	0.112264	0.109494	0.109937	0.107477	0.105154	0.108175	0.107868	0.11146	0.1117	0.115169	0.113281	0.113076	0.112348	0.112335	0.113133	0.112021	0.107929	0.110303	0.109324	0.109733	0.0258475	0.109568	0.107032
Ear11	hu_test	1	0.129337	0.130787	0.128951	0.1282	0.129995	0.15891	0.133485	0.118694	0.131379	0.144464	0.126876	0.13508	0.140688	0.106777	0.132976	0.141099	0.118766	0.138758	0.112084	0.127451	0.129588	0.14404	0.134655	0.122327	0.132215	0.089186	0.11945	0.093308	0.132569	0.0737947	0.0719946	0.107928	0.0896222	0.0849759	0.126019	0.0727265	0.0810032	0.0852245	0.0829169	0.0960928	0.0936932	0.0898381	0.0955544	0.143609	0.232263	0.104802	0.0751672
Ecel1	hu_test	1	0.127434	0.105469	0.101803	0.107654	0.117941	0.123994	0.0818211	0.100546	0.129236	0.132569	0.116296	0.122261	0.134261	0.111599	0.108232	0.115497	0.116318	0.118738	0.123721	0.130614	0.127753	0.124942	0.129083	0.123605	0.105329	0.107838	0.128726	0.129765	0.126812	0.123667	0.141215	0.108966	0.102225	0.111061	0.109824	0.105876	0.102371	0.0973857	0.07772	0.108192	0.12397	0.110274	0.104961	0.102631	0.124737	0.108679	0.102108
Ehmt1	hu_test	1	0.132707	0.126406	0.13272	0.134522	0.13563	0.136886	0.136552	0.138781	0.137517	0.134702	0.133802	0.133049	0.132565	0.131381	0.133456	0.13313	0.134569	0.133993	0.132694	0.131346	0.130512	0.130519	0.1302	0.131647	0.1068	0.107845	0.110661	0.109772	0.110014	0.110338	0.11005	0.103353	0.107229	0.103975	0.10583	0.106171	0.102312	0.104335	0.1035	0.0986432	0.0984894	0.0988236	0.0990612	0.0994656	0.0578061	0.100566	0.100204
Eif2s3x	hu_test	1	0.126213	0.121904	0.130658	0.129448	0.129625	0.127747	0.129621	0.126994	0.12678	0.122259	0.122457	0.123089	0.121106	0.129113	0.13171	0.130941	0.126251	0.126726	0.126523	0.124883	0.121394	0.12287	0.122583	0.119569	0.119794	0.115258	0.106337	0.108119	0.109542	0.106882	0.106301	0.109246	0.106482	0.099045	0.105869	0.105364	0.108089	0.104159	0.0983003	0.113895	0.10757	0.108708	0.108841	0.110183	0.074565	0.11148	0.105665
Eif4a1	hu_test	1	0.120416	0.119792	0.120929	0.121137	0.120588	0.120757	0.122341	0.121645	0.120858	0.12136	0.117624	0.11925	0.117223	0.122502	0.121928	0.121839	0.121222	0.122306	0.122578	0.120399	0.11964	0.119323	0.118868	0.119287	0.109087	0.109989	0.107006	0.106297	0.106509	0.105415	0.105049	0.110242	0.111583	0.111072	0.111281	0.111301	0.109565	0.110291	0.111275	0.109518	0.110698	0.109117	0.108369	0.109161	0.102585	0.108279	0.109586
Eif4g2	hu_test	1	0.128195	0.127895	0.129897	0.124393	0.125469	0.131484	0.126768	0.126005	0.127748	0.129596	0.125729	0.124804	0.128037	0.129154	0.129942	0.126832	0.129045	0.128881	0.128118	0.124559	0.123616	0.125945	0.122216	0.123874	0.109296	0.114221	0.113571	0.113626	0.115267	0.113615	0.113963	0.107196	0.0983638	0.104352	0.106168	0.103941	0.104927	0.10218	0.0996976	0.11158	0.109621	0.104678	0.107835	0.106309	0.0885808	0.106743	0.106523
Elof1	hu_test	1	0.113994	0.114619	0.114199	0.117962	0.114695	0.113652	0.117274	0.118382	0.117263	0.117655	0.116956	0.112624	0.114673	0.114154	0.118053	0.115426	0.111821	0.113022	0.112051	0.109653	0.108178	0.112726	0.108917	0.108937	0.112031	0.107721	0.109347	0.10905	0.107911	0.108555	0.109475	0.110743	0.11326	0.112296	0.109211	0.111869	0.113584	0.11412	0.109633	0.112256	0.109905	0.113617	0.114339	0.114236	0.0833827	0.113804	0.111714
Eny2	hu_test	1	0.140464	0.1432	0.141419	0.136884	0.136088	0.128267	0.134614	0.136693	0.137047	0.140386	0.136831	0.138706	0.13139	0.134932	0.131263	0.136816	0.134389	0.137977	0.137226	0.134786	0.139104	0.138179	0.127524	0.147954	0.0997619	0.107932	0.119996	0.111861	0.120477	0.126911	0.131047	0.0951571	0.0930449	0.0856406	0.107164	0.0921983	0.0984987	0.0966839	0.0982382	0.0958261	0.0951403	0.105592	0.0972757	0.0833467	0.110703	0.113861	0.0968105
Ep300	hu_test	1	0.140762	0.136672	0.138043	0.144447	0.14185	0.138804	0.142369	0.145619	0.143118	0.135617	0.135836	0.142973	0.128962	0.13763	0.140877	0.141107	0.144973	0.144701	0.142583	0.14213	0.137301	0.141895	0.137195	0.140498	0.110244	0.107597	0.116731	0.122507	0.114712	0.117537	0.115271	0.0846514	0.0970026	0.0863195	0.093469	0.0932201	0.0945416	0.0942934	0.0920696	0.10711	0.0937914	0.0994902	0.0944711	0.0971355	0.066033	0.0984388	0.100722
Epdr1	hu_test	1	0.122454	0.135334	0.11397	0.115155	0.107817	0.113026	0.114613	0.113938	0.115317	0.131368	0.104422	0.116832	0.120984	0.107684	0.104088	0.108395	0.116906	0.118181	0.120865	0.117672	0.113923	0.111534	0.106787	0.113628	0.114712	0.109543	0.121227	0.122241	0.127142	0.12568	0.128867	0.114285	0.122358	0.129606	0.124719	0.12948	0.0938085	0.117351	0.100253	0.119115	0.115174	0.113226	0.110692	0.109423	0.157336	0.080749	0.0949903
Eya1	hu_test	1	0.128936	0.156631	0.12633	0.131047	0.136833	0.136331	0.130272	0.138332	0.131812	0.139655	0.153883	0.13298	0.137601	0.131154	0.140427	0.131831	0.136756	0.132171	0.134984	0.129144	0.145579	0.138005	0.146121	0.132556	0.0852312	0.109922	0.101323	0.105476	0.105075	0.118073	0.121359	0.101051	0.10178	0.086692	0.0958494	0.0947291	0.0974003	0.0845577	0.0972216	0.112707	0.112664	0.0885923	0.106388	0.097118	0.146879	0.0992008	0.100785
Eya2	hu_test	1	0.130385	0.130282	0.12818	0.128081	0.128979	0.128873	0.127773	0.128763	0.130222	0.130677	0.129238	0.129935	0.128717	0.128403	0.128656	0.129202	0.128646	0.129387	0.128845	0.128433	0.128376	0.129709	0.12765	0.128604	0.10596	0.108302	0.110712	0.107839	0.109763	0.110393	0.11018	0.10123	0.102105	0.102971	0.108658	0.10224	0.10229	0.102815	0.104207	0.106032	0.105238	0.102518	0.105975	0.103363	0.105368	0.107126	0.105158
Fbxl8	hu_test	1	0.11212	0.114864	0.120115	0.107263	0.111648	0.124789	0.112181	0.10633	0.116472	0.113149	0.108652	0.119428	0.116499	0.120863	0.108845	0.103469	0.106713	0.115922	0.126905	0.113445	0.118504	0.115812	0.129773	0.129193	0.0840127	0.115031	0.105489	0.100963	0.121976	0.128539	0.122475	0.0887576	0.0873568	0.0820718	0.132717	0.101603	0.107066	0.0908886	0.117306	0.0947316	0.0954794	0.0770136	0.123443	0.112531	0.111622	0.10917	0.136308
Fip1l1	hu_test	1	0.138993	0.134149	0.131489	0.122348	0.122441	0.1269	0.137999	0.126991	0.136989	0.131268	0.137862	0.137667	0.138759	0.131667	0.131908	0.131356	0.133067	0.132725	0.135395	0.136118	0.132912	0.131717	0.1352	0.135715	0.107392	0.104521	0.106003	0.115369	0.114098	0.119351	0.122794	0.1002	0.0999025	0.0976387	0.0898962	0.104052	0.102767	0.0986452	0.0958955	0.106293	0.103915	0.097042	0.0987011	0.101018	0.111503	0.109828	0.104266
Gale	hu_test	1	0.115388	0.118494	0.114816	0.115854	0.118572	0.119335	0.117774	0.114052	0.114148	0.115323	0.114263	0.117341	0.115692	0.118728	0.115221	0.116407	0.113692	0.1133	0.111745	0.110259	0.11338	0.119773	0.124469	0.122469	0.105406	0.104065	0.100336	0.100304	0.0987771	0.0967214	0.0981577	0.106395	0.108863	0.108544	0.106324	0.109999	0.111868	0.112103	0.11549	0.10157	0.109292	0.111658	0.113461	0.113887	0.0716642	0.127032	0.127493
Golga7	hu_test	1	0.122078	0.122335	0.12406	0.124922	0.124524	0.123755	0.121867	0.126492	0.125799	0.119786	0.123238	0.122973	0.124356	0.12221	0.12344	0.122299	0.122077	0.123031	0.121677	0.123162	0.123395	0.124085	0.124631	0.126825	0.109074	0.10977	0.106972	0.107951	0.108477	0.109774	0.110207	0.109237	0.108049	0.10706	0.107098	0.108439	0.10889	0.108402	0.103606	0.109515	0.109962	0.109154	0.108124	0.109269	0.0891003	0.110153	0.106977
Grk6	hu_test	1	0.116398	0.114514	0.118118	0.119754	0.119965	0.116522	0.118019	0.115397	0.117935	0.114731	0.110174	0.112832	0.111591	0.117062	0.122023	0.116943	0.115362	0.116194	0.115489	0.113664	0.110592	0.111347	0.10864	0.114561	0.11269	0.102757	0.105981	0.105639	0.104684	0.105073	0.102805	0.107375	0.111809	0.116992	0.117213	0.107244	0.108726	0.109667	0.109611	0.111759	0.117348	0.112133	0.115664	0.110249	0.101149	0.107723	0.107154
Hao1	hu_test	1	0.131039	0.127893	0.143692	0.120153	0.129176	0.106198	0.113809	0.105692	0.105503	0.124011	0.12105	0.11957	0.107175	0.110431	0.142558	0.100338	0.102779	0.110292	0.116976	0.133382	0.126994	0.112513	0.114211	0.134221	0.121542	0.135449	0.12568	0.11459	0.110772	0.107052	0.121734	0.104597	0.0933877	0.0837862	0.144416	0.126843	0.0411377	0.0872621	0.0499029	0.0844179	0.12647	0.111524	0.134922	0.118735	0.14951	0.0690807	0.061861
Hira	hu_test	1	0.119843	0.103011	0.115246	0.114358	0.116703	0.112204	0.11702	0.122218	0.120961	0.0936871	0.110998	0.108584	0.0974295	0.112105	0.119555	0.119414	0.115905	0.116143	0.113308	0.109628	0.105875	0.104857	0.104015	0.109458	0.116264	0.114601	0.114047	0.109945	0.112092	0.112237	0.111607	0.112475	0.113451	0.111521	0.113564	0.107634	0.111424	0.119776	0.116047	0.108756	0.108088	0.110534	0.110051	0.108554	0.127167	0.113477	0.117156
Hist1h3i	hu_test	1	0.117889	0.101477	0.10553	0.127574	0.120306	0.112649	0.118575	0.119298	0.122901	0.120787	0.12199	0.113363	0.113305	0.127123	0.110022	0.117018	0.123726	0.120992	0.128919	0.103587	0.121623	0.114063	0.117646	0.118712	0.110283	0.103997	0.11461	0.110198	0.109448	0.121792	0.0896594	0.111401	0.0930185	0.114269	0.121146	0.114779	0.0820269	0.100981	0.0952208	0.0976799	0.106108	0.1076	0.122982	0.112589	0.23603	0.107387	0.0886129
Hnrpul1	hu_test	1	0.115272	0.120043	0.114379	0.113217	0.117405	0.115692	0.114878	0.120065	0.119615	0.117472	0.117322	0.116267	0.118821	0.11884	0.114816	0.117703	0.11883	0.121079	0.118319	0.120714	0.121025	0.121904	0.122635	0.124481	0.111857	0.112539	0.112387	0.111851	0.112581	0.114155	0.110719	0.108121	0.110235	0.10978	0.113119	0.113887	0.110336	0.114453	0.114619	0.11077	0.105119	0.107057	0.10667	0.106472	0.0817857	0.108756	0.110353
Hoxa7	hu_test	1	0.135273	0.124511	0.133673	0.120749	0.116472	0.12993	0.137484	0.132192	0.132172	0.138906	0.126541	0.125398	0.129003	0.142062	0.130718	0.133976	0.13033	0.133876	0.129539	0.139105	0.135995	0.133539	0.126449	0.129608	0.0916381	0.120979	0.126902	0.131748	0.126196	0.124585	0.125819	0.094261	0.094261	0.0956865	0.116896	0.108633	0.0945725	0.0994928	0.118591	0.0931973	0.110108	0.0975137	0.099666	0.0961788	0.142596	0.101908	0.0831695
Htatip2	hu_test	1	0.144485	0.14835	0.138902	0.135243	0.140019	0.140952	0.14091	0.140163	0.142651	0.141934	0.138153	0.139035	0.140828	0.143441	0.141543	0.143785	0.138813	0.139217	0.142284	0.14444	0.138381	0.139712	0.138639	0.140073	0.102294	0.0987461	0.108877	0.0974591	0.10216	0.100683	0.107413	0.0966804	0.101149	0.0978606	0.100234	0.101236	0.100676	0.10372	0.0987615	0.096145	0.0900605	0.0964541	0.09909	0.0930322	0.087377	0.100012	0.0957669
Il20	hu_test	1	0.119951	0.121894	0.121665	0.117588	0.1187	0.122802	0.115133	0.120941	0.124454	0.12744	0.120181	0.121332	0.123322	0.123942	0.11739	0.123982	0.122807	0.123279	0.122959	0.128268	0.125273	0.12381	0.126014	0.127495	0.100447	0.105539	0.112234	0.107139	0.107872	0.102903	0.107186	0.10241	0.105526	0.106541	0.112512	0.105805	0.103548	0.10891	0.111961	0.102045	0.110205	0.105864	0.107036	0.110058	0.124613	0.113685	0.107796
Il6st	hu_test	1	0.134795	0.123978	0.120212	0.123523	0.117379	0.123002	0.12216	0.12155	0.120761	0.121291	0.135556	0.129583	0.136459	0.129661	0.128933	0.126507	0.133078	0.132949	0.13174	0.134673	0.128822	0.133374	0.130401	0.13561	0.110547	0.106068	0.114798	0.123025	0.121154	0.115884	0.116546	0.102262	0.0959387	0.0943404	0.101282	0.104339	0.10732	0.107196	0.105977	0.113577	0.105809	0.0982826	0.105853	0.107474	0.0979019	0.109062	0.110886
Ing5	hu_test	1	0.134478	0.133346	0.143616	0.144124	0.142022	0.141628	0.142113	0.139881	0.137501	0.133048	0.133611	0.136688	0.130062	0.13864	0.145255	0.138728	0.135814	0.139638	0.136744	0.137247	0.138616	0.135864	0.13607	0.13533	0.109639	0.102265	0.0996288	0.0978531	0.0971339	0.0979026	0.0970523	0.103047	0.101415	0.100362	0.101872	0.100027	0.101517	0.0992446	0.0970883	0.101681	0.0986526	0.097867	0.100421	0.0968895	0.0829461	0.100595	0.0945076
Iws1	hu_test	1	0.136152	0.134352	0.137539	0.141277	0.140483	0.136505	0.139299	0.14333	0.142421	0.138812	0.143491	0.13896	0.136773	0.136974	0.140673	0.137027	0.140853	0.138508	0.137031	0.138367	0.138228	0.139262	0.136312	0.139958	0.103179	0.108855	0.111027	0.110687	0.111796	0.113325	0.109806	0.0972285	0.0998714	0.0867686	0.0944978	0.0988321	0.0986191	0.0858034	0.0939801	0.107554	0.0882487	0.0905446	0.0951832	0.097374	0.0750968	0.103327	0.0985086
Mapk14	hu_test	1	0.125722	0.118698	0.126084	0.125222	0.124671	0.125397	0.125506	0.125578	0.127136	0.125095	0.124281	0.124986	0.122212	0.124209	0.124594	0.121276	0.123438	0.122842	0.124675	0.124278	0.122349	0.1262	0.123779	0.123634	0.109823	0.110833	0.107851	0.10497	0.10915	0.103888	0.104964	0.106409	0.108342	0.109121	0.111096	0.106167	0.107229	0.107459	0.104353	0.107861	0.107748	0.108544	0.108644	0.109933	0.0916258	0.111103	0.104895
Mbd3	hu_test	1	0.118079	0.117202	0.120376	0.120659	0.122971	0.122965	0.12499	0.120283	0.11698	0.115132	0.119333	0.113935	0.113049	0.119845	0.125051	0.124086	0.120338	0.120208	0.121055	0.115217	0.116239	0.115856	0.113882	0.112498	0.111163	0.11054	0.104084	0.102845	0.106846	0.103659	0.102227	0.113233	0.113046	0.11528	0.11112	0.110301	0.11018	0.111348	0.112215	0.109665	0.113921	0.115121	0.112622	0.113624	0.0683677	0.10485	0.108484
Mcrs1	hu_test	1	0.115512	0.11774	0.118024	0.117536	0.118924	0.118228	0.118847	0.117765	0.116743	0.118382	0.115545	0.116848	0.113725	0.118129	0.118573	0.118277	0.117211	0.115996	0.117573	0.118627	0.117922	0.11563	0.114582	0.113758	0.106541	0.108036	0.103357	0.098669	0.104922	0.106165	0.102314	0.11088	0.113127	0.11652	0.112833	0.114547	0.110963	0.112037	0.113195	0.108768	0.11059	0.111078	0.106573	0.111846	0.0933261	0.111436	0.10767
Med10	hu_test	1	0.116746	0.120464	0.120904	0.122184	0.121679	0.120451	0.119628	0.118052	0.11873	0.119881	0.116997	0.118567	0.118915	0.115697	0.122423	0.11878	0.117095	0.117826	0.116024	0.115637	0.116472	0.116911	0.116313	0.115968	0.112918	0.110918	0.110843	0.110016	0.108698	0.10863	0.106979	0.109375	0.108298	0.111962	0.108978	0.10617	0.113939	0.108349	0.107786	0.110388	0.109281	0.112432	0.110705	0.110387	0.0970624	0.115644	0.110418
Metap2	hu_test	1	0.136146	0.132978	0.13591	0.135526	0.137952	0.133174	0.131909	0.137997	0.134438	0.137671	0.128924	0.127127	0.12892	0.138379	0.131654	0.136776	0.127656	0.13544	0.131949	0.132343	0.130728	0.129854	0.128856	0.124133	0.107071	0.11445	0.112315	0.112632	0.113771	0.107702	0.110742	0.105311	0.105225	0.0924231	0.105346	0.0965014	0.0987342	0.0910326	0.099158	0.113542	0.104954	0.103654	0.0972295	0.105639	0.108309	0.102493	0.106943
Mga	hu_test	1	0.143505	0.134115	0.14082	0.13638	0.135496	0.142939	0.141782	0.140049	0.139284	0.140607	0.133734	0.135608	0.137132	0.141702	0.144753	0.139031	0.145332	0.140939	0.14192	0.14052	0.134682	0.140247	0.135246	0.133503	0.104907	0.108395	0.107923	0.102791	0.104087	0.109283	0.108438	0.0940947	0.103492	0.0892978	0.105546	0.0994125	0.0962605	0.0981782	0.0933148	0.106808	0.0960952	0.092226	0.0943978	0.0968741	0.0945161	0.103077	0.103111
Ms4a6b	hu_test	1	0.125088	0.115559	0.119383	0.113835	0.120877	0.124828	0.116466	0.119386	0.128437	0.134502	0.122503	0.130269	0.138038	0.123973	0.117702	0.117686	0.132562	0.126734	0.126034	0.123492	0.127998	0.128687	0.118215	0.123022	0.107269	0.0977714	0.114428	0.106238	0.103138	0.10157	0.10534	0.0943025	0.104964	0.108879	0.11542	0.0986549	0.103074	0.111173	0.127257	0.106806	0.114816	0.107645	0.118597	0.100354	0.0896123	0.117636	0.11426
Mtch2	hu_test	1	0.131562	0.132721	0.134691	0.130426	0.136385	0.125036	0.130797	0.123592	0.127409	0.138536	0.130172	0.129688	0.125664	0.132294	0.128855	0.139438	0.129253	0.127028	0.127128	0.125588	0.122143	0.118896	0.127478	0.123635	0.122971	0.124173	0.116008	0.118882	0.112787	0.0888499	0.0988932	0.093477	0.106883	0.0966855	0.0997654	0.0955708	0.0784622	0.0891715	0.100121	0.123643	0.089173	0.118207	0.0943161	0.0941988	0.157308	0.114441	0.112068
Ncapg2	hu_test	1	0.132534	0.138347	0.134863	0.139399	0.134824	0.136144	0.133454	0.140659	0.139477	0.132456	0.132865	0.130056	0.119478	0.131232	0.130618	0.128545	0.130503	0.128149	0.131583	0.132599	0.125402	0.129204	0.121068	0.128601	0.115263	0.129385	0.12702	0.115001	0.125351	0.135821	0.134676	0.0965195	0.0991278	0.0814996	0.090194	0.0935985	0.0958025	0.0936424	0.101785	0.107617	0.0828739	0.0933113	0.102778	0.0963474	0.117506	0.112918	0.106404
Ncaph2	hu_test	1	0.126672	0.125467	0.122972	0.120954	0.123369	0.123118	0.122202	0.12148	0.122616	0.125583	0.123866	0.123581	0.119148	0.123808	0.122542	0.124674	0.121251	0.122356	0.123866	0.122547	0.122046	0.122745	0.121429	0.120199	0.104362	0.106497	0.105962	0.10223	0.103164	0.101699	0.101944	0.108574	0.109094	0.109546	0.109758	0.110907	0.10595	0.110699	0.107064	0.110474	0.108034	0.108107	0.110131	0.109569	0.0981083	0.10496	0.105246
Ncoa3	hu_test	1	0.123868	0.117659	0.13174	0.133233	0.132503	0.128106	0.124232	0.120383	0.119305	0.117903	0.115507	0.126087	0.114921	0.125065	0.130517	0.127222	0.126918	0.126058	0.121945	0.122105	0.122504	0.128454	0.126713	0.124314	0.110414	0.108218	0.102255	0.10375	0.101397	0.0990969	0.101159	0.108482	0.108142	0.0954803	0.10079	0.0986542	0.0993236	0.102424	0.101781	0.110111	0.111645	0.106705	0.10895	0.107222	0.110742	0.103122	0.104547
Nedd8	hu_test	1	0.119037	0.116416	0.119685	0.119385	0.117914	0.121309	0.119315	0.118579	0.117586	0.117974	0.117488	0.116811	0.117624	0.120043	0.118637	0.118218	0.117596	0.118196	0.116403	0.114107	0.115294	0.11518	0.113393	0.114368	0.107099	0.106562	0.102914	0.109053	0.10366	0.108707	0.108063	0.11169	0.111729	0.113561	0.114537	0.111152	0.112027	0.111051	0.113632	0.106959	0.11361	0.107756	0.111306	0.110007	0.0914177	0.109953	0.110551
Nipbl	hu_test	1	0.151239	0.139931	0.141328	0.141534	0.143991	0.141752	0.144345	0.150013	0.150999	0.148062	0.145799	0.147492	0.147691	0.144233	0.148599	0.147322	0.145634	0.145884	0.148487	0.146133	0.147051	0.145653	0.142949	0.146664	0.104696	0.117432	0.12742	0.117764	0.110267	0.120495	0.125383	0.0775767	0.0803565	0.07868	0.0868571	0.0914877	0.0843271	0.086532	0.0938956	0.113534	0.0921536	0.0723718	0.094561	0.083341	0.0834325	0.100702	0.10625
Nts	hu_test	1	0.127221	0.111636	0.108401	0.117981	0.124995	0.0978041	0.126957	0.123064	0.126524	0.13673	0.120703	0.131218	0.133816	0.130267	0.10064	0.125898	0.120127	0.120889	0.129056	0.127728	0.121801	0.120301	0.126578	0.110344	0.1018	0.0944769	0.116022	0.103329	0.105626	0.111736	0.108282	0.100887	0.0882235	0.104211	0.12181	0.122841	0.133531	0.131979	0.124916	0.106028	0.0845099	0.105335	0.0713601	0.111824	0.0878402	0.113459	0.109548
Nup188	hu_test	1	0.12598	0.122129	0.129498	0.127666	0.124801	0.126361	0.129484	0.128139	0.130235	0.128859	0.126905	0.128665	0.122726	0.12807	0.129422	0.131232	0.130696	0.131347	0.13389	0.131418	0.128649	0.126152	0.124533	0.124457	0.104262	0.102539	0.101061	0.100046	0.102721	0.102015	0.0983814	0.106646	0.110177	0.11427	0.111894	0.10995	0.105971	0.109056	0.109316	0.104009	0.105248	0.105931	0.106532	0.104135	0.0955338	0.100963	0.0981865
Ostf1	hu_test	1	0.127184	0.124627	0.127476	0.125082	0.123611	0.12866	0.128315	0.126152	0.129975	0.127354	0.118935	0.134792	0.124754	0.129073	0.130888	0.130169	0.129179	0.131815	0.128665	0.125212	0.137235	0.134802	0.137107	0.136513	0.0991389	0.103872	0.101366	0.102828	0.0989273	0.100653	0.0927237	0.107848	0.102941	0.105333	0.105674	0.10944	0.0960882	0.108291	0.102555	0.105143	0.106651	0.113802	0.10895	0.106297	0.0998694	0.111458	0.108989
P4ha3	hu_test	1	0.166769	0.187171	0.155304	0.13422	0.139513	0.117274	0.148092	0.140059	0.16102	0.160628	0.159274	0.143451	0.168627	0.149226	0.143049	0.14611	0.129144	0.139567	0.152168	0.15005	0.127857	0.136645	0.138254	0.159904	0.106247	0.0606246	0.121757	0.128638	0.122352	0.114141	0.128577	0.0645161	0.0704168	0.0718514	0.0691766	0.0569432	0.117072	0.0855313	0.0646867	0.0858182	0.0813706	0.0834221	0.105113	0.0888323	0.102314	0.114097	0.103479
Paf1	hu_test	1	0.118473	0.117807	0.120426	0.1207	0.118199	0.120952	0.120822	0.117155	0.117397	0.12462	0.11492	0.1156	0.115648	0.119266	0.121808	0.120815	0.116918	0.112911	0.109077	0.114992	0.119982	0.120917	0.118138	0.11675	0.108026	0.106895	0.103033	0.105577	0.106598	0.106593	0.107159	0.106446	0.107127	0.108592	0.113048	0.103131	0.10488	0.107324	0.103211	0.111435	0.106383	0.106102	0.11232	0.110328	0.169642	0.11222	0.110428
Pax7	hu_test	1	0.134058	0.128037	0.123327	0.123613	0.117985	0.12839	0.112488	0.126862	0.129427	0.118032	0.124816	0.127789	0.125595	0.132037	0.126934	0.126249	0.126853	0.120615	0.128483	0.130719	0.131065	0.123856	0.125883	0.128017	0.105185	0.107042	0.118834	0.10664	0.102944	0.105013	0.0989983	0.094128	0.111403	0.0997121	0.10563	0.0822395	0.0960927	0.101993	0.113001	0.111964	0.123628	0.105797	0.102979	0.113575	0.0717037	0.110198	0.0934397
Pcbp1	hu_test	1	0.11583	0.119211	0.119912	0.119426	0.118952	0.117157	0.119117	0.119871	0.119181	0.118316	0.1175	0.117635	0.115596	0.117883	0.116998	0.116658	0.117893	0.117461	0.118188	0.119189	0.119354	0.117306	0.116724	0.117003	0.111383	0.109893	0.107682	0.108065	0.108552	0.110577	0.109456	0.111212	0.112436	0.11374	0.110645	0.111983	0.110477	0.112376	0.112161	0.111914	0.11129	0.112315	0.111592	0.111553	0.0873962	0.108574	0.108685
Pcgf6	hu_test	1	0.131856	0.127676	0.12319	0.119709	0.128685	0.128719	0.123183	0.128939	0.122764	0.124441	0.112501	0.118478	0.114014	0.116216	0.119034	0.123383	0.121466	0.124951	0.117106	0.120536	0.12252	0.120591	0.116243	0.118507	0.11611	0.112778	0.114121	0.112965	0.111199	0.105465	0.101584	0.107721	0.108265	0.109517	0.106075	0.111446	0.101846	0.111842	0.102249	0.111602	0.10603	0.105269	0.11192	0.106215	0.0800035	0.11261	0.104884
Pcid2	hu_test	1	0.115642	0.11678	0.119938	0.118035	0.11956	0.119251	0.120775	0.11664	0.115805	0.116743	0.11534	0.116713	0.112664	0.116249	0.118668	0.115506	0.11509	0.115372	0.113623	0.116488	0.114608	0.116062	0.114199	0.112132	0.11117	0.109533	0.105293	0.104068	0.10228	0.104959	0.101431	0.111924	0.115063	0.116651	0.113454	0.112454	0.110858	0.112562	0.112935	0.111916	0.112225	0.114175	0.113593	0.110646	0.0806332	0.109668	0.110322
Pcna	hu_test	1	0.116986	0.121037	0.120349	0.120579	0.120208	0.120217	0.120449	0.120486	0.120345	0.117318	0.115114	0.115219	0.110432	0.120736	0.122437	0.122343	0.120197	0.120903	0.119138	0.11649	0.11594	0.115248	0.113327	0.113749	0.11248	0.113329	0.110098	0.107255	0.10943	0.107013	0.106926	0.114354	0.112646	0.113606	0.114712	0.113196	0.113165	0.111965	0.112418	0.111743	0.111711	0.110517	0.109488	0.109581	0.0345661	0.10809	0.106519
Peci	hu_test	1	0.122753	0.119362	0.118256	0.113807	0.111502	0.117778	0.113434	0.115234	0.116378	0.117654	0.123574	0.118131	0.126018	0.111018	0.116902	0.115072	0.115469	0.116979	0.115355	0.120158	0.119223	0.1182	0.119165	0.118204	0.0990546	0.107407	0.1131	0.118599	0.121219	0.125297	0.125279	0.108309	0.106818	0.108946	0.110653	0.112887	0.112651	0.113193	0.110964	0.109858	0.110349	0.111723	0.111775	0.107491	0.0932407	0.11449	0.108977
Piwil4	hu_test	1	0.162665	0.160493	0.141817	0.150846	0.147938	0.132611	0.15629	0.16648	0.156484	0.155063	0.144657	0.1599	0.150426	0.140728	0.149296	0.14414	0.171692	0.153966	0.155239	0.138989	0.128192	0.169228	0.16303	0.136331	0.0875183	0.0628939	0.0999192	0.0659234	0.11287	0.0951571	0.112227	0.0635735	0.110564	0.0705842	0.117001	0.0609893	0.093092	0.100029	0.0944869	0.0861504	0.0824315	0.0555085	0.108314	0.056991	0.135264	0.0942138	0.0864298
Plac1	hu_test	1	0.116187	0.112014	0.112129	0.110464	0.103829	0.114698	0.110731	0.10973	0.111037	0.120783	0.1247	0.119383	0.126473	0.115286	0.11211	0.108194	0.112063	0.110359	0.117218	0.115601	0.114984	0.130962	0.13825	0.132426	0.0910586	0.0938108	0.099675	0.109427	0.110608	0.113321	0.109427	0.0898212	0.0901792	0.0917876	0.102642	0.091948	0.106581	0.116135	0.128893	0.0985739	0.0971072	0.0948288	0.120838	0.131677	0.0852305	0.1626	0.156149
Pole4	hu_test	1	0.126051	0.122824	0.124518	0.129507	0.127288	0.124813	0.124511	0.132688	0.119015	0.116922	0.120459	0.125529	0.115251	0.130576	0.13055	0.12695	0.125426	0.132806	0.13104	0.129812	0.13248	0.126026	0.120508	0.119938	0.112847	0.11605	0.103176	0.109855	0.111473	0.106619	0.101692	0.108495	0.11803	0.102157	0.103931	0.0995485	0.102051	0.0998102	0.106871	0.120235	0.10692	0.105979	0.118326	0.112867	0.0688835	0.117426	0.110921
Pou5f1	hu_test	1	0.130041	0.1281	0.127524	0.127301	0.12719	0.128178	0.127479	0.126708	0.12737	0.128496	0.128902	0.129011	0.129707	0.128758	0.128054	0.128298	0.127822	0.128954	0.127776	0.127779	0.12744	0.129299	0.128556	0.129603	0.10717	0.106848	0.109378	0.107691	0.107562	0.107359	0.107556	0.102701	0.103547	0.102476	0.107762	0.102872	0.103304	0.104881	0.105276	0.10714	0.105162	0.103091	0.106801	0.105195	0.106311	0.108202	0.106158
Ppp4c	hu_test	1	0.114605	0.115489	0.117562	0.117607	0.117938	0.117758	0.116427	0.115682	0.114936	0.112196	0.113352	0.111883	0.11169	0.115903	0.118309	0.117585	0.114078	0.114827	0.113379	0.109979	0.11262	0.111407	0.11061	0.108733	0.108161	0.105499	0.106989	0.104821	0.10638	0.101657	0.102386	0.113852	0.111857	0.115633	0.115732	0.112768	0.113246	0.113267	0.115428	0.108764	0.113933	0.111725	0.11064	0.111986	0.103346	0.106475	0.110154
Rad21	hu_test	1	0.119878	0.121792	0.123066	0.123771	0.121994	0.11839	0.122435	0.122342	0.120753	0.120549	0.120372	0.124036	0.119137	0.120752	0.123685	0.121488	0.122533	0.121896	0.123417	0.12192	0.123826	0.124429	0.126051	0.123613	0.115817	0.119769	0.115566	0.116007	0.112811	0.113832	0.115622	0.106796	0.108321	0.0983918	0.103264	0.104841	0.10769	0.105496	0.100487	0.117448	0.107894	0.108694	0.108874	0.109696	0.105022	0.110735	0.107751
Rbx1	hu_test	1	0.122553	0.126855	0.123063	0.122204	0.119688	0.115809	0.122109	0.124345	0.121644	0.126487	0.122638	0.120319	0.126638	0.122985	0.122725	0.123243	0.115047	0.115698	0.121007	0.121115	0.120565	0.122542	0.11374	0.116187	0.113771	0.117333	0.112867	0.109955	0.11518	0.119141	0.111576	0.106617	0.110506	0.11083	0.109886	0.119295	0.108108	0.111195	0.107152	0.105421	0.10327	0.106226	0.109158	0.101839	0.0969426	0.101626	0.104133
Rexo1	hu_test	1	0.121781	0.11699	0.125483	0.111742	0.124376	0.126839	0.123886	0.133734	0.12783	0.134995	0.133434	0.126897	0.124691	0.128261	0.134989	0.130761	0.124015	0.126893	0.121952	0.129811	0.124819	0.126469	0.126657	0.12682	0.107348	0.105545	0.104347	0.105796	0.10363	0.107314	0.105936	0.106252	0.104376	0.106834	0.10847	0.105421	0.106499	0.0991521	0.110698	0.10607	0.108502	0.100922	0.109128	0.112504	0.0805915	0.106502	0.100726
Rfwd2	hu_test	1	0.119183	0.124354	0.119957	0.118671	0.120555	0.120593	0.121964	0.124434	0.120657	0.120958	0.125517	0.119099	0.122521	0.116749	0.117939	0.118943	0.118895	0.119079	0.119401	0.117828	0.118917	0.115923	0.117964	0.117936	0.113941	0.1192	0.116385	0.116715	0.121478	0.121929	0.123743	0.108484	0.110714	0.100981	0.109354	0.108366	0.11215	0.108364	0.103814	0.115602	0.112879	0.10888	0.110301	0.110624	0.0421215	0.11319	0.109484
Rif1	hu_test	1	0.130219	0.129093	0.127678	0.127293	0.127267	0.128148	0.127564	0.127103	0.127805	0.129464	0.130107	0.129507	0.13096	0.128775	0.128157	0.128431	0.127774	0.128924	0.127919	0.12804	0.127682	0.129671	0.128962	0.130084	0.10671	0.10707	0.109908	0.108342	0.108548	0.108719	0.108874	0.101997	0.103045	0.102172	0.107537	0.102581	0.102856	0.104348	0.104915	0.106895	0.104776	0.102618	0.106564	0.104792	0.106681	0.107865	0.105902
Rmnd5a	hu_test	1	0.130726	0.132047	0.129795	0.131539	0.134655	0.134773	0.133589	0.13402	0.134999	0.131526	0.133353	0.133206	0.129748	0.132386	0.135768	0.135333	0.13692	0.134573	0.134943	0.135864	0.133555	0.1342	0.133312	0.133009	0.110013	0.112819	0.115133	0.113887	0.113297	0.116657	0.115028	0.102455	0.10268	0.0942328	0.10198	0.103987	0.101239	0.0985586	0.0932673	0.110667	0.10642	0.102429	0.103891	0.102913	0.0483165	0.101718	0.0980618
Rnf146	hu_test	1	0.120704	0.128404	0.120017	0.122466	0.120981	0.12514	0.121701	0.1218	0.126879	0.126653	0.126096	0.124476	0.127973	0.120576	0.123031	0.118441	0.122029	0.122852	0.123742	0.124153	0.124298	0.123363	0.123725	0.119718	0.108106	0.113111	0.118288	0.1165	0.117894	0.118585	0.12083	0.103188	0.103873	0.100463	0.10859	0.105783	0.104242	0.104694	0.105771	0.110103	0.1112	0.10201	0.106485	0.107414	0.120266	0.112032	0.106877
Rnf2	hu_test	1	0.120491	0.129633	0.12572	0.126417	0.126319	0.120112	0.122041	0.123676	0.123367	0.122322	0.128323	0.126012	0.126722	0.124845	0.127897	0.12423	0.124371	0.122961	0.123602	0.12374	0.125085	0.12371	0.124865	0.12473	0.118778	0.119385	0.120936	0.12228	0.123638	0.123196	0.123522	0.1082	0.106036	0.0910739	0.10016	0.105416	0.107908	0.105259	0.100537	0.121188	0.111122	0.108806	0.110247	0.109676	0.0847091	0.113186	0.110313
Samd5	hu_test	1	0.147714	0.153588	0.137318	0.141008	0.135301	0.143887	0.142959	0.141062	0.145097	0.150924	0.141902	0.137957	0.141882	0.138199	0.140013	0.143467	0.142932	0.136971	0.147417	0.146908	0.147467	0.147111	0.148809	0.138591	0.0815395	0.0840738	0.089979	0.110914	0.099323	0.108844	0.101775	0.0876187	0.088272	0.0812437	0.101095	0.102661	0.100005	0.0756485	0.093797	0.0888597	0.0985892	0.098388	0.110447	0.100405	0.107435	0.099596	0.0890347
Sema4a	hu_test	1	0.135302	0.108575	0.108765	0.114219	0.100882	0.121859	0.11186	0.110456	0.119434	0.110117	0.0899065	0.105045	0.114598	0.134808	0.124866	0.137411	0.132398	0.135186	0.129535	0.126523	0.121428	0.118808	0.112137	0.113165	0.124383	0.125034	0.116355	0.106607	0.0854109	0.104496	0.109485	0.119082	0.107149	0.112768	0.109763	0.107327	0.0986179	0.0955111	0.0830422	0.112561	0.114239	0.105239	0.101333	0.104276	0.173489	0.0695689	0.0800168
Setd1b	hu_test	1	0.141698	0.131953	0.143852	0.144466	0.138709	0.135127	0.138196	0.144783	0.139199	0.128807	0.129743	0.132783	0.135077	0.143356	0.149584	0.136658	0.139963	0.141056	0.135306	0.133294	0.131138	0.137925	0.132728	0.138867	0.112069	0.107932	0.107567	0.109803	0.109552	0.113993	0.111647	0.0991311	0.10251	0.0974156	0.0945173	0.0908646	0.0999054	0.0975047	0.0912353	0.101522	0.100383	0.0996616	0.101152	0.103541	0.0987221	0.113077	0.109449
Sgsm3	hu_test	1	0.117922	0.119984	0.117562	0.116159	0.113978	0.12358	0.124549	0.115474	0.12716	0.127451	0.118542	0.117206	0.125768	0.121563	0.120993	0.114054	0.119025	0.119973	0.117204	0.119979	0.116741	0.120418	0.120159	0.118628	0.101662	0.115018	0.104995	0.101864	0.105262	0.0989306	0.0999278	0.110125	0.126274	0.107138	0.116029	0.107055	0.0994893	0.107948	0.101864	0.107667	0.11535	0.16108	0.100783	0.107465	0.0811123	0.108067	0.108578
Slc16a11	hu_test	1	0.128638	0.116412	0.124518	0.121661	0.118283	0.124075	0.12276	0.125732	0.129135	0.126796	0.119941	0.126446	0.123347	0.130574	0.113705	0.122331	0.125914	0.124365	0.126802	0.126537	0.122224	0.128764	0.127174	0.124517	0.105919	0.0944903	0.111065	0.108215	0.100569	0.10692	0.108484	0.108477	0.108034	0.112869	0.112083	0.100392	0.103438	0.114513	0.116751	0.109036	0.110772	0.105176	0.104832	0.108909	0.0728415	0.108218	0.109997
Slc19a3	hu_test	1	0.13763	0.133798	0.131577	0.141015	0.124295	0.125663	0.130554	0.13239	0.128754	0.139707	0.132103	0.140493	0.135983	0.130972	0.129844	0.119134	0.133693	0.129019	0.139485	0.145742	0.135226	0.143378	0.135118	0.135873	0.104718	0.0993262	0.0896572	0.104503	0.10665	0.089493	0.0953419	0.0936339	0.112411	0.106419	0.0958744	0.0981082	0.0894176	0.0947885	0.109038	0.10172	0.103911	0.0914373	0.100924	0.105406	0.0932164	0.113998	0.11086
Smc1a	hu_test	1	0.127703	0.12382	0.123853	0.122365	0.1216	0.123307	0.124865	0.125525	0.124787	0.125485	0.126453	0.125546	0.124322	0.126323	0.126518	0.125554	0.129405	0.127251	0.128806	0.128114	0.123211	0.126811	0.124003	0.124205	0.111422	0.119876	0.12313	0.121204	0.118729	0.120085	0.119202	0.101885	0.104139	0.0973629	0.104796	0.105082	0.104248	0.100804	0.10153	0.110341	0.105932	0.101996	0.107766	0.106944	0.0791156	0.107408	0.107237
Sox2	hu_test	1	0.129912	0.128103	0.12752	0.127319	0.127155	0.128124	0.127558	0.127017	0.127555	0.128504	0.128725	0.129002	0.129406	0.128775	0.128237	0.12829	0.127942	0.12888	0.12792	0.12801	0.127462	0.129304	0.128419	0.129334	0.107456	0.107324	0.10958	0.10806	0.107837	0.107955	0.10804	0.102714	0.10376	0.102259	0.107471	0.103048	0.103268	0.104478	0.104922	0.107484	0.105309	0.103127	0.106827	0.105285	0.104997	0.107976	0.106031
Spag7	hu_test	1	0.119578	0.120367	0.122225	0.120008	0.123796	0.116402	0.121765	0.120286	0.120093	0.121911	0.122961	0.122096	0.119744	0.117552	0.117952	0.119156	0.120376	0.118399	0.121279	0.123103	0.124441	0.122064	0.123151	0.120513	0.114081	0.115336	0.108301	0.110236	0.114475	0.111141	0.108864	0.107156	0.108487	0.107543	0.104942	0.111752	0.105917	0.107186	0.105799	0.111222	0.111984	0.109565	0.106274	0.103239	0.138507	0.113581	0.113814
Spesp1	hu_test	1	0.130592	0.109429	0.120847	0.112025	0.100079	0.116938	0.117908	0.122723	0.121682	0.145327	0.105377	0.127411	0.134444	0.130035	0.133658	0.131825	0.128783	0.137501	0.118207	0.1322	0.123431	0.112525	0.123827	0.123015	0.104794	0.0919919	0.111682	0.103827	0.0954395	0.10427	0.0940689	0.106812	0.0973376	0.104133	0.115229	0.0889356	0.10098	0.0998748	0.100811	0.105455	0.115766	0.103131	0.11519	0.108755	0.193671	0.110923	0.0872169
Spire1	hu_test	1	0.141209	0.143236	0.140439	0.140125	0.141156	0.135835	0.139907	0.139238	0.143159	0.140193	0.140538	0.142764	0.133423	0.136933	0.135451	0.138033	0.142057	0.142225	0.141744	0.138117	0.143471	0.137176	0.136554	0.141658	0.0969362	0.0946035	0.108958	0.108297	0.100849	0.103015	0.105219	0.0976717	0.0987231	0.0974335	0.0958705	0.103722	0.0960781	0.103934	0.0838638	0.102378	0.10062	0.101559	0.0957422	0.104283	0.115394	0.0997402	0.0962346
Sprr2i	hu_test	1	0.131573	0.136914	0.131842	0.124159	0.108969	0.132174	0.136704	0.129353	0.145853	0.163485	0.128783	0.12994	0.166584	0.121485	0.126096	0.142782	0.136558	0.138947	0.139644	0.147299	0.118905	0.160499	0.13648	0.131809	0.0780065	0.0889179	0.0947657	0.0999289	0.095582	0.102654	0.0793352	0.0953798	0.091288	0.110637	0.118556	0.141471	0.0868948	0.0937167	0.109719	0.0751817	0.0766235	0.0664036	0.135012	0.0961817	0.131499	0.0824454	0.105928
Ssu72	hu_test	1	0.139088	0.165653	0.148629	0.139803	0.149651	0.144643	0.153631	0.149084	0.14159	0.154594	0.137129	0.141998	0.156527	0.142639	0.153804	0.151177	0.143932	0.148619	0.14396	0.147449	0.143888	0.143826	0.14245	0.14211	0.0954082	0.0993218	0.0829949	0.0982329	0.0886881	0.0888779	0.104062	0.110119	0.102074	0.0833343	0.0860641	0.089794	0.0926877	0.0867621	0.083924	0.0968865	0.0963466	0.100106	0.100839	0.0833637	0.0947816	0.0913646	0.103097
Syngr1	hu_test	1	0.125494	0.125925	0.127407	0.120406	0.116076	0.125699	0.132283	0.118575	0.124201	0.135754	0.116475	0.129566	0.13059	0.12589	0.119271	0.125038	0.123441	0.126819	0.12234	0.127312	0.125322	0.132059	0.128766	0.123874	0.0987454	0.106431	0.0955004	0.101459	0.098233	0.0983661	0.0891029	0.102452	0.121508	0.0988318	0.111781	0.11034	0.10269	0.102379	0.105065	0.112278	0.10481	0.106031	0.113038	0.107147	0.138381	0.110048	0.106461
Syt13	hu_test	1	0.135183	0.129853	0.127958	0.125746	0.121141	0.127521	0.129353	0.130986	0.138963	0.136859	0.126747	0.130527	0.128891	0.129705	0.124256	0.129881	0.133931	0.130504	0.133187	0.137457	0.136321	0.131244	0.127823	0.124388	0.0940554	0.0957594	0.0995532	0.0954137	0.0924919	0.0986407	0.105554	0.0998979	0.105134	0.114514	0.119734	0.114608	0.113403	0.111432	0.112831	0.0964298	0.0978064	0.106358	0.115468	0.10699	0.073101	0.107022	0.105368
Tekt1	hu_test	1	0.135634	0.129109	0.120791	0.130005	0.122601	0.132239	0.100086	0.115565	0.117992	0.133528	0.111107	0.121802	0.103407	0.138096	0.144957	0.144776	0.15031	0.141478	0.122218	0.142555	0.108215	0.139053	0.135749	0.148285	0.114682	0.108961	0.0826168	0.0844011	0.105943	0.112483	0.0815422	0.109359	0.104624	0.0648785	0.0944935	0.0627801	0.111313	0.100916	0.0827482	0.120936	0.0983781	0.105378	0.113562	0.118821	0.160364	0.107626	0.121575
Tgfb1	hu_test	1	0.136601	0.128191	0.12821	0.13327	0.126572	0.123736	0.123006	0.123458	0.121607	0.143151	0.152873	0.125607	0.148158	0.110951	0.127754	0.125894	0.113407	0.119936	0.122495	0.124607	0.111155	0.126176	0.135472	0.13387	0.115815	0.0981095	0.102952	0.111621	0.0999251	0.110739	0.116125	0.103762	0.101104	0.105502	0.108507	0.113587	0.115373	0.121351	0.108024	0.102285	0.0869865	0.0744575	0.0957606	0.0990973	0.120679	0.0997782	0.108565
Thoc5	hu_test	1	0.128125	0.129531	0.135586	0.133203	0.137212	0.136588	0.13655	0.133946	0.133163	0.1294	0.130663	0.131625	0.126213	0.136128	0.136646	0.137152	0.136075	0.135543	0.133999	0.135319	0.131295	0.129167	0.124686	0.128368	0.106808	0.100654	0.101255	0.0996754	0.0978455	0.0993563	0.0905252	0.104241	0.104117	0.107821	0.1057	0.104688	0.102118	0.105663	0.104114	0.105406	0.105816	0.105615	0.104683	0.104947	0.051943	0.101517	0.0989972
Triap1	hu_test	1	0.114989	0.108535	0.11804	0.115965	0.1169	0.117964	0.116891	0.109931	0.118075	0.107817	0.115467	0.113661	0.115101	0.116334	0.117538	0.113942	0.113263	0.111921	0.114961	0.112806	0.110601	0.114144	0.116783	0.118936	0.118073	0.104865	0.106308	0.113647	0.111071	0.113541	0.112706	0.110399	0.110527	0.113092	0.113096	0.109568	0.111381	0.107258	0.112799	0.111669	0.118897	0.112633	0.120368	0.108746	0.0914939	0.114529	0.114809
Trim16	hu_test	1	0.13736	0.134993	0.133692	0.138472	0.12376	0.128849	0.132374	0.137402	0.132931	0.136706	0.130005	0.138828	0.142799	0.13344	0.135625	0.134634	0.133691	0.139593	0.137796	0.136699	0.136496	0.141565	0.137557	0.125963	0.100265	0.108938	0.113004	0.113455	0.0954868	0.102938	0.116026	0.0880076	0.109755	0.0964185	0.107171	0.0992157	0.100591	0.10596	0.0981918	0.100229	0.0972086	0.0890068	0.1062	0.0915407	0.123337	0.104695	0.0999773
Trim28	hu_test	1	0.118965	0.114197	0.119963	0.118801	0.119481	0.120786	0.122087	0.119583	0.116643	0.113791	0.111881	0.114705	0.107769	0.121314	0.120852	0.120096	0.117864	0.118794	0.116215	0.115197	0.113853	0.113701	0.113039	0.113384	0.112705	0.109541	0.107536	0.10562	0.106285	0.105197	0.105578	0.112839	0.113456	0.114639	0.113374	0.111503	0.110279	0.111326	0.111422	0.112162	0.113596	0.113175	0.112272	0.111809	0.0863841	0.106597	0.109738
Trmt6	hu_test	1	0.13375	0.128483	0.138892	0.139842	0.138143	0.138375	0.141902	0.139993	0.136992	0.130847	0.129486	0.13575	0.12855	0.136727	0.13972	0.135044	0.133085	0.134922	0.132552	0.129876	0.132613	0.131384	0.131056	0.1309	0.109032	0.102966	0.0996683	0.0997321	0.100708	0.0998195	0.0975389	0.107284	0.106053	0.103353	0.103397	0.101669	0.103737	0.103622	0.0991155	0.10174	0.103868	0.104111	0.102301	0.102547	0.0872424	0.101394	0.098418
Tubd1	hu_test	1	0.12393	0.111006	0.111534	0.11971	0.118961	0.125899	0.117497	0.116878	0.116171	0.112108	0.108936	0.112097	0.113547	0.116113	0.12276	0.120267	0.111804	0.109638	0.114463	0.125424	0.12473	0.125799	0.104837	0.128472	0.108648	0.116735	0.109489	0.111247	0.111214	0.113919	0.10621	0.110714	0.111925	0.104769	0.114909	0.107307	0.108214	0.109579	0.111845	0.112123	0.0985064	0.10777	0.115302	0.109183	0.137487	0.113306	0.112357
Vamp2	hu_test	1	0.104807	0.102783	0.102135	0.106867	0.104196	0.106974	0.107211	0.0972841	0.105026	0.121824	0.129163	0.115664	0.138015	0.105192	0.118728	0.111838	0.115617	0.108556	0.114835	0.11554	0.121728	0.128069	0.127248	0.127176	0.104971	0.123523	0.118873	0.122545	0.121324	0.128937	0.130189	0.108541	0.114314	0.108076	0.117356	0.105285	0.106689	0.107682	0.106773	0.113057	0.10952	0.115086	0.111708	0.109482	0.0792452	0.116456	0.111548
Wdr61	hu_test	1	0.126064	0.134172	0.123469	0.122507	0.111697	0.121538	0.130463	0.123214	0.118906	0.122126	0.134351	0.129792	0.13337	0.124602	0.12316	0.123639	0.127068	0.119437	0.126706	0.130142	0.127691	0.118553	0.125885	0.121205	0.118866	0.121027	0.117505	0.107184	0.117297	0.122065	0.11949	0.0945218	0.111147	0.0884198	0.106854	0.0849375	0.0953968	0.118876	0.118201	0.0973591	0.100699	0.0894054	0.0945902	0.105079	0.140963	0.0925017	0.107624
Xpo7	hu_test	1	0.141299	0.15106	0.149197	0.141375	0.143677	0.145342	0.147238	0.147493	0.144074	0.140833	0.140077	0.143231	0.138136	0.140761	0.138566	0.139272	0.139947	0.141958	0.142837	0.141879	0.136263	0.139121	0.138344	0.140914	0.111286	0.0973311	0.105786	0.104306	0.0972293	0.0952903	0.104328	0.0917295	0.0946056	0.0845839	0.096056	0.102829	0.102023	0.101091	0.0872138	0.10072	0.0895113	0.0936855	0.101619	0.0852643	0.138961	0.101651	0.0994434
Yy1	hu_test	1	0.117821	0.122578	0.122632	0.117396	0.122457	0.120578	0.118917	0.124787	0.123835	0.116473	0.120757	0.121755	0.12037	0.121072	0.124864	0.118982	0.119652	0.118286	0.119861	0.120925	0.122299	0.120001	0.118805	0.119828	0.112835	0.111984	0.113843	0.113277	0.113672	0.115075	0.115631	0.102945	0.104623	0.1006	0.108726	0.0985545	0.104664	0.105499	0.105422	0.113016	0.111544	0.107828	0.111317	0.110462	0.110196	0.113259	0.113894
Zadh2	hu_test	1	0.12887	0.124862	0.122004	0.119178	0.105678	0.09896	0.116176	0.118494	0.125148	0.12605	0.130912	0.119853	0.136821	0.107221	0.0928959	0.108059	0.11707	0.0959878	0.0930899	0.110947	0.114376	0.111698	0.110764	0.118566	0.104029	0.130112	0.144746	0.139323	0.144705	0.142588	0.143015	0.105635	0.105763	0.102516	0.115028	0.113121	0.108296	0.1116	0.09725	0.108257	0.106452	0.11048	0.107186	0.113438	0.121738	0.115477	0.104045
Zfp13	hu_test	1	0.13864	0.136823	0.138061	0.139304	0.145039	0.145757	0.145921	0.138939	0.140558	0.140414	0.139339	0.134446	0.136273	0.140284	0.141318	0.136638	0.13726	0.140627	0.135194	0.136407	0.136646	0.135397	0.133721	0.138627	0.0980575	0.102263	0.0977037	0.0950481	0.100931	0.100258	0.100716	0.104658	0.105125	0.107296	0.102222	0.100529	0.0981262	0.102118	0.102885	0.0987273	0.0961921	0.0958431	0.0973186	0.0988757	0.112081	0.0855546	0.0919144
Zfp219	hu_test	1	0.122136	0.119751	0.120137	0.122715	0.120023	0.123239	0.121033	0.123865	0.125418	0.122698	0.114937	0.119534	0.119012	0.127646	0.126449	0.124645	0.125266	0.12354	0.124751	0.122259	0.118524	0.118798	0.116303	0.117323	0.109384	0.110002	0.104113	0.101364	0.105992	0.103979	0.106475	0.111531	0.114966	0.115927	0.110047	0.105401	0.107925	0.105963	0.108405	0.111679	0.112535	0.114015	0.107916	0.107906	0.073885	0.110361	0.109558
Zfp628	hu_test	1	0.136004	0.137505	0.136856	0.139329	0.137984	0.140223	0.138617	0.138305	0.137643	0.139346	0.138087	0.135075	0.141043	0.136954	0.139358	0.135109	0.13546	0.137149	0.133043	0.136026	0.132694	0.13314	0.134153	0.136158	0.0983943	0.102867	0.101652	0.103543	0.103264	0.106802	0.101049	0.103162	0.100771	0.100934	0.101203	0.100985	0.0987536	0.102385	0.107626	0.0978646	0.100822	0.100764	0.102164	0.0998659	0.072283	0.102221	0.100311
Zfp759	hu_test	1	0.113142	0.137472	0.137744	0.131135	0.128686	0.138124	0.108866	0.138645	0.131973	0.12398	0.113525	0.134116	0.130976	0.125096	0.133392	0.125738	0.132734	0.132964	0.112229	0.123655	0.117768	0.133241	0.110845	0.113697	0.103091	0.119239	0.116679	0.115012	0.113446	0.11885	0.119732	0.109585	0.0910453	0.0694541	0.0653639	0.105063	0.101924	0.0934371	0.111505	0.106421	0.116063	0.0968751	0.113302	0.112929	0.150166	0.116246	0.105266
Zfp771	hu_test	1	0.138857	0.129323	0.140313	0.132492	0.132346	0.14165	0.142489	0.131504	0.138402	0.137683	0.131192	0.134492	0.139058	0.125222	0.137745	0.131649	0.134398	0.136273	0.135504	0.131953	0.141924	0.141761	0.132261	0.131649	0.0869032	0.0883037	0.0896533	0.108076	0.0683018	0.0762275	0.0903101	0.0827547	0.0872583	0.084698	0.112267	0.077628	0.0889846	0.101711	0.108874	0.100246	0.104031	0.0946086	0.106846	0.0989794	0.28341	0.109071	0.0827547
Zfp786	hu_test	1	0.157878	0.145291	0.140337	0.149623	0.154751	0.162108	0.164936	0.156816	0.175286	0.163415	0.161231	0.169844	0.178019	0.15575	0.148409	0.178518	0.158683	0.158001	0.150228	0.145342	0.167939	0.172994	0.176987	0.165915	0.0852212	0.104952	0.0433168	0.111137	0.112589	0.125263	0.0909529	0.112685	0.0908036	0.0564378	0.054358	0.0503469	0.098005	0.054358	0.05527	0.0934348	0.101143	0.112233	0.110864	0.101293	0.124265	0.0718508	0.0413399
Znhit4	hu_test	1	0.123573	0.11938	0.120493	0.119386	0.122449	0.123964	0.113033	0.119961	0.118286	0.13133	0.116438	0.118352	0.119002	0.117467	0.120056	0.126143	0.121467	0.123192	0.123212	0.123293	0.128881	0.122531	0.123859	0.106306	0.103031	0.103586	0.117012	0.107048	0.110405	0.104402	0.109508	0.111204	0.101889	0.105728	0.117506	0.108017	0.107711	0.112944	0.117682	0.108037	0.114822	0.0962007	0.104535	0.110856	0.0959438	0.107386	0.10983
Abhd12	insulin	0	0.118165	0.115472	0.111544	0.11362	0.109035	0.115629	0.112529	0.109803	0.114225	0.116978	0.116367	0.111324	0.122711	0.113281	0.113907	0.113738	0.114607	0.115186	0.116907	0.11825	0.118225	0.117145	0.118051	0.118738	0.103252	0.104295	0.108767	0.113378	0.113522	0.106962	0.108922	0.112122	0.115348	0.117223	0.115471	0.112753	0.109283	0.111004	0.115534	0.106105	0.11662	0.109697	0.112735	0.109017	0.0396495	0.105286	0.109003
Acin1	insulin	0	0.118675	0.118318	0.120026	0.122787	0.11916	0.118508	0.122486	0.120924	0.117674	0.113156	0.110618	0.114219	0.111336	0.120509	0.121825	0.117048	0.115583	0.118058	0.115932	0.11437	0.113992	0.114174	0.113573	0.112625	0.114233	0.112626	0.111568	0.10742	0.10981	0.1089	0.108188	0.113661	0.114679	0.112616	0.111302	0.108008	0.109931	0.111399	0.11308	0.107936	0.110897	0.111192	0.110052	0.108793	0.100629	0.111729	0.1093
Adam19	insulin	0	0.128236	0.117984	0.121123	0.120815	0.126332	0.131291	0.128296	0.123478	0.116964	0.1273	0.123801	0.12444	0.125921	0.12529	0.124412	0.129653	0.132716	0.13405	0.127429	0.130836	0.130254	0.130693	0.130772	0.132457	0.104468	0.0953556	0.100058	0.117003	0.115215	0.117476	0.122681	0.10225	0.104904	0.0974524	0.102054	0.099886	0.105283	0.106812	0.111016	0.11399	0.105814	0.104031	0.109516	0.108726	0.074233	0.108021	0.104875
Adamts4	insulin	0	0.115338	0.131749	0.112696	0.122981	0.122151	0.11661	0.125181	0.120461	0.124168	0.114161	0.130734	0.119751	0.135229	0.119449	0.11194	0.107495	0.120125	0.125287	0.118143	0.120557	0.10972	0.126835	0.126089	0.122522	0.0983742	0.0768117	0.0971712	0.102389	0.0948364	0.10396	0.10034	0.0981616	0.0944702	0.0737124	0.102561	0.125949	0.113091	0.1201	0.114286	0.114171	0.113929	0.104649	0.118633	0.0990438	0.152733	0.129192	0.117984
Adora1	insulin	0	0.126661	0.119337	0.126304	0.121638	0.122423	0.134931	0.119896	0.118096	0.117997	0.115104	0.126619	0.141289	0.144023	0.131731	0.12101	0.121206	0.127422	0.130236	0.13536	0.136215	0.134107	0.145797	0.144184	0.152306	0.0913922	0.0899746	0.105491	0.107823	0.0929823	0.100124	0.10971	0.0871118	0.0914166	0.107821	0.115827	0.0962226	0.0829933	0.0911884	0.117189	0.0996383	0.114221	0.109309	0.120195	0.112052	0.144968	0.122766	0.098495
Adora2b	insulin	0	0.119577	0.114865	0.118765	0.1178	0.111964	0.118048	0.117468	0.118141	0.124761	0.121131	0.122292	0.127769	0.124828	0.121798	0.119273	0.119663	0.119489	0.123842	0.124713	0.123225	0.124311	0.128891	0.128006	0.130782	0.101931	0.104763	0.111511	0.109227	0.10113	0.108524	0.109834	0.101045	0.106114	0.112052	0.109647	0.103074	0.104857	0.102401	0.108261	0.10281	0.10616	0.102761	0.105013	0.100991	0.198627	0.112819	0.109414
Adrb1	insulin	0	0.149996	0.147584	0.137201	0.0854441	0.120715	0.0800532	0.158103	0.12616	0.0923319	0.16795	0.14811	0.134891	0.147748	0.117459	0.103884	0.123623	0.109382	0.138089	0.0857041	0.128943	0.10163	0.140325	0.140963	0.157541	0.118158	0.106499	0.114368	0.106803	0.111472	0.071053	0.115834	0.0481773	0.00816768	0.086892	0.126673	0.102947	0.0973394	0.119122	0.107204	0.0861185	0.0931043	0.113405	0.126885	0.1034	0.155102	0.0592146	0.116358
Agtr1a	insulin	0	0.134065	0.13777	0.128612	0.139226	0.135899	0.141864	0.140097	0.135251	0.141921	0.137418	0.145529	0.13727	0.140065	0.143086	0.137387	0.140541	0.143751	0.137136	0.144323	0.145399	0.140104	0.142499	0.141854	0.145756	0.093678	0.101044	0.121944	0.109471	0.109507	0.106369	0.103004	0.100512	0.0985943	0.101416	0.10721	0.0990916	0.100519	0.096211	0.0977751	0.099868	0.0969411	0.0967531	0.0982424	0.0975407	0.0721329	0.103377	0.0947381
Akt1	insulin	0	0.13711	0.126623	0.131354	0.130354	0.131719	0.128318	0.128969	0.131936	0.130692	0.138299	0.133557	0.132362	0.140151	0.126179	0.132639	0.130911	0.123773	0.130641	0.122617	0.129306	0.131662	0.134839	0.136634	0.134524	0.0994819	0.0974663	0.0969691	0.104648	0.103004	0.108707	0.117398	0.096402	0.108254	0.105356	0.103483	0.109954	0.104883	0.111797	0.112437	0.0954957	0.10344	0.10004	0.102743	0.102825	0.0572342	0.107159	0.108213
Akt2	insulin	0	0.14241	0.115437	0.140342	0.140562	0.142494	0.140745	0.145869	0.136775	0.138687	0.131638	0.13454	0.133385	0.128533	0.144911	0.139665	0.139523	0.135653	0.139997	0.133857	0.139056	0.133088	0.142396	0.138553	0.13663	0.106681	0.0922026	0.0849445	0.0936625	0.0887799	0.101964	0.0981442	0.08631	0.0991773	0.0991925	0.104919	0.103805	0.10184	0.100708	0.0993815	0.0967293	0.0988936	0.100645	0.103279	0.106249	0.0959099	0.108028	0.0954766
Amhr2	insulin	0	0.131178	0.12185	0.126876	0.114285	0.120177	0.140066	0.109917	0.117166	0.133254	0.139446	0.131801	0.124827	0.13258	0.133778	0.11607	0.124542	0.122872	0.123606	0.121438	0.128432	0.123718	0.126492	0.127863	0.129009	0.0945288	0.0974173	0.104538	0.0993267	0.0999377	0.101701	0.103907	0.0952415	0.0970209	0.101008	0.121926	0.102934	0.0971536	0.100773	0.103261	0.1038	0.112002	0.100299	0.1078	0.102491	0.221423	0.106262	0.101008
Angptl4	insulin	0	0.137256	0.0702351	0.108282	0.108488	0.116569	0.130297	0.12862	0.109014	0.120064	0.116655	0.144481	0.130174	0.0888587	0.132119	0.11389	0.132878	0.13987	0.1411	0.091223	0.0764901	0.114922	0.13927	0.142339	0.123523	0.0381327	0.0955205	0.0532649	0.129576	0.0465867	0.100005	0.128451	0.122559	0.111675	0.0938738	0.0938738	0.108843	0.105735	0.114276	0.100695	0.128509	0.122628	0.0458351	0.119529	0.110792	0.194651	0.118763	0.11701
Anpep	insulin	0	0.128628	0.128672	0.125554	0.125693	0.124223	0.127475	0.126718	0.125958	0.129345	0.131808	0.130684	0.128921	0.134834	0.128423	0.125022	0.12614	0.127821	0.127925	0.129056	0.12993	0.129499	0.130539	0.131159	0.130492	0.102324	0.104186	0.109751	0.110054	0.108145	0.109818	0.112066	0.101783	0.103413	0.103603	0.108275	0.104694	0.103525	0.105639	0.104846	0.10434	0.104109	0.102144	0.105487	0.104963	0.112049	0.107208	0.104832
Avpr1a	insulin	0	0.126063	0.12329	0.12625	0.121562	0.122065	0.126182	0.120804	0.112129	0.131078	0.133685	0.125632	0.124758	0.12513	0.132288	0.119455	0.124045	0.124832	0.119146	0.128524	0.131736	0.12112	0.12947	0.123974	0.127356	0.0928394	0.100398	0.114062	0.111427	0.102583	0.104992	0.122832	0.0936054	0.10019	0.10563	0.115028	0.105165	0.105907	0.11085	0.113819	0.0960429	0.101756	0.109417	0.104172	0.108576	0.0996938	0.122565	0.108363
Bdkrb1	insulin	0	0.123112	0.119388	0.11474	0.113457	0.110232	0.105741	0.115237	0.124968	0.125795	0.130618	0.121621	0.125137	0.126505	0.12684	0.115815	0.11891	0.123861	0.122588	0.128109	0.127515	0.125283	0.119558	0.1275	0.12654	0.104856	0.105467	0.101705	0.103797	0.101828	0.0951591	0.0989194	0.111553	0.11144	0.116933	0.116385	0.104495	0.104729	0.109089	0.116141	0.110215	0.11662	0.107959	0.115141	0.109808	0.0968625	0.116308	0.10998
Cdk2ap1	insulin	0	0.152663	0.153609	0.162692	0.138159	0.152364	0.164576	0.147101	0.153099	0.157375	0.148977	0.150794	0.150793	0.14465	0.155002	0.15515	0.137355	0.150346	0.153865	0.150433	0.150941	0.153202	0.149345	0.155313	0.157141	0.0896442	0.0807265	0.0873384	0.0959531	0.0839991	0.0873384	0.0835208	0.0977178	0.0964052	0.0904954	0.0960289	0.091945	0.0773057	0.0923824	0.0894514	0.0993068	0.0745892	0.0851588	0.0851588	0.0702171	0.167599	0.0958006	0.0914105
Cdk6	insulin	0	0.147006	0.141146	0.14051	0.136787	0.137149	0.139251	0.136258	0.132105	0.139491	0.13882	0.131754	0.137778	0.146892	0.138251	0.135497	0.133533	0.130394	0.135142	0.133914	0.12989	0.127387	0.137078	0.132557	0.129808	0.106613	0.102947	0.117858	0.116646	0.123327	0.124877	0.124742	0.0851099	0.0963192	0.0967027	0.103425	0.0957932	0.0995777	0.0929113	0.095454	0.097877	0.0986308	0.0947958	0.0960834	0.09524	0.0983348	0.0985494	0.0932665
Cdkn1c	insulin	0	0.0985448	0.107295	0.0995138	0.101345	0.107412	0.106808	0.10806	0.105116	0.102718	0.101331	0.14059	0.10764	0.136975	0.107406	0.106944	0.108965	0.103777	0.101213	0.0966559	0.0987772	0.107972	0.129353	0.137783	0.133087	0.104052	0.108348	0.102055	0.11214	0.126903	0.130814	0.131375	0.0826886	0.108718	0.11452	0.113558	0.108424	0.115559	0.121517	0.132899	0.0786867	0.0913749	0.0937066	0.111112	0.122546	0.102744	0.144654	0.143681
Cdkn2c	insulin	0	0.121706	0.125817	0.126424	0.131824	0.116164	0.123069	0.133348	0.130229	0.134111	0.127526	0.124657	0.126947	0.136197	0.13645	0.119657	0.117014	0.125596	0.131374	0.127117	0.126504	0.129436	0.125278	0.127834	0.125965	0.0898227	0.0970812	0.1128	0.102967	0.109361	0.100572	0.106591	0.0988264	0.101895	0.112227	0.11874	0.0914463	0.098136	0.109215	0.104387	0.104329	0.107641	0.0996372	0.11217	0.0987418	0.110843	0.111547	0.106842
Ces3	insulin	0	0.133822	0.116823	0.127343	0.154311	0.106029	0.119416	0.138993	0.112485	0.123821	0.127492	0.12866	0.120961	0.136405	0.125897	0.152082	0.140936	0.128743	0.111123	0.12263	0.152978	0.125147	0.120447	0.131298	0.129053	0.0923569	0.0973997	0.125896	0.120151	0.0864931	0.0796809	0.0949142	0.0807831	0.0866721	0.130089	0.118308	0.0909931	0.0690477	0.0830764	0.0820553	0.096893	0.09352	0.100046	0.069364	0.0905246	0.237276	0.0861318	0.122114
Cib2	insulin	0	0.136172	0.130463	0.133333	0.12857	0.112057	0.131937	0.123351	0.126232	0.138177	0.141423	0.126394	0.134496	0.135452	0.132548	0.127711	0.133143	0.128636	0.129936	0.138335	0.138605	0.134703	0.132659	0.136507	0.132466	0.102794	0.104721	0.103553	0.102217	0.102092	0.109012	0.10454	0.0818247	0.0974254	0.109989	0.103684	0.106099	0.113254	0.107584	0.104944	0.0947904	0.107932	0.105281	0.10745	0.100227	0.0915051	0.104773	0.100162
Clic1	insulin	0	0.12463	0.136342	0.126931	0.12776	0.124426	0.129664	0.127662	0.12765	0.128981	0.135262	0.138634	0.133139	0.14137	0.124649	0.119414	0.12361	0.122707	0.124308	0.126056	0.131886	0.129481	0.13332	0.131919	0.134687	0.102393	0.0950727	0.120036	0.106843	0.104427	0.106569	0.123001	0.103494	0.107509	0.100373	0.119605	0.103685	0.108552	0.105934	0.107318	0.0965723	0.0904792	0.0948646	0.0979401	0.0996084	0.113996	0.0939011	0.105175
Csf3r	insulin	0	0.131273	0.119518	0.119495	0.122416	0.120513	0.12404	0.121478	0.136344	0.140672	0.13561	0.13691	0.135254	0.135388	0.141275	0.110678	0.136686	0.136795	0.1307	0.126591	0.135013	0.137712	0.133778	0.13244	0.116935	0.0956984	0.0767605	0.0964506	0.0833703	0.1143	0.107381	0.09598	0.10156	0.0938672	0.0851801	0.113342	0.119535	0.119802	0.124819	0.123346	0.0861636	0.116771	0.0936194	0.126291	0.098137	0.0828681	0.127176	0.0966957
Csk	insulin	0	0.117556	0.11939	0.114985	0.114956	0.117925	0.115986	0.118592	0.118421	0.118538	0.123079	0.120728	0.120702	0.120996	0.119196	0.117093	0.118897	0.117927	0.120544	0.120763	0.121976	0.11953	0.121556	0.116316	0.120517	0.0987111	0.102969	0.106277	0.106998	0.106225	0.107086	0.107593	0.105679	0.107507	0.113007	0.111677	0.110663	0.110131	0.114171	0.114391	0.107833	0.104205	0.109796	0.108656	0.110435	0.142246	0.11231	0.108885
Dapk1	insulin	0	0.113036	0.123299	0.112708	0.113819	0.117563	0.117039	0.115195	0.119065	0.117679	0.122737	0.120285	0.119132	0.118097	0.113606	0.112311	0.111127	0.114287	0.112444	0.114535	0.115567	0.112445	0.113639	0.114981	0.11891	0.11271	0.111755	0.116558	0.11895	0.118955	0.119529	0.121246	0.113267	0.117467	0.112018	0.113277	0.110685	0.108752	0.110104	0.111471	0.111848	0.114237	0.110947	0.108969	0.108865	0.0839343	0.108447	0.106519
Dck	insulin	0	0.115255	0.13256	0.121696	0.127675	0.125493	0.118723	0.122844	0.122577	0.123787	0.115602	0.11768	0.117348	0.113816	0.118183	0.118565	0.120779	0.116786	0.117962	0.119281	0.116051	0.120173	0.110877	0.115423	0.113639	0.119909	0.117481	0.114877	0.115588	0.129547	0.12868	0.12742	0.11186	0.107676	0.101366	0.103452	0.105048	0.103389	0.106707	0.0997112	0.103802	0.0959684	0.0996381	0.0987264	0.0997626	0.117171	0.101608	0.100773
Ddr2	insulin	0	0.152453	0.128133	0.130018	0.126431	0.130765	0.146641	0.127378	0.133991	0.135128	0.14091	0.137134	0.143803	0.150549	0.138646	0.133559	0.137675	0.13302	0.136474	0.130334	0.129272	0.133649	0.13054	0.139053	0.135475	0.107362	0.110867	0.110266	0.10073	0.117787	0.109017	0.115331	0.0903763	0.110498	0.102855	0.0959731	0.0995035	0.105456	0.0982562	0.0967607	0.106227	0.0994162	0.0926501	0.09975	0.115869	0.102696	0.107071	0.104714
Dok1	insulin	0	0.120667	0.124714	0.116662	0.119521	0.112319	0.116911	0.117998	0.11401	0.11695	0.120196	0.122815	0.114352	0.122919	0.12001	0.122639	0.118719	0.119932	0.11776	0.119146	0.12272	0.120834	0.121254	0.118824	0.121711	0.104352	0.111008	0.114929	0.108699	0.115726	0.118241	0.115425	0.105718	0.111904	0.114684	0.115707	0.107765	0.112053	0.118059	0.115349	0.11472	0.116818	0.114873	0.115617	0.108506	0.114132	0.112482	0.110555
Dok2	insulin	0	0.123528	0.110242	0.126091	0.117267	0.121148	0.12328	0.121455	0.118513	0.117635	0.117986	0.114219	0.122329	0.110936	0.120901	0.112565	0.114588	0.113925	0.115393	0.111237	0.118432	0.116987	0.116963	0.112183	0.115616	0.103554	0.103814	0.103489	0.105789	0.0998939	0.096617	0.104142	0.104447	0.112204	0.113493	0.113661	0.115542	0.111131	0.111089	0.111674	0.105471	0.114408	0.117663	0.122243	0.117717	0.0900248	0.11778	0.115872
Dpp7	insulin	0	0.124287	0.132171	0.130271	0.130623	0.118085	0.124472	0.127036	0.110542	0.114717	0.129897	0.114897	0.136325	0.146057	0.12687	0.094446	0.121306	0.128772	0.132076	0.122596	0.114067	0.096846	0.132401	0.141802	0.131896	0.11031	0.114458	0.112365	0.110547	0.119982	0.0848833	0.10526	0.108937	0.109262	0.0622896	0.111245	0.0954675	0.0853613	0.111901	0.0962093	0.116586	0.0930442	0.101747	0.115555	0.0988509	0.165744	0.115651	0.121433
Dusp4	insulin	0	0.132401	0.137799	0.136351	0.142525	0.135847	0.130376	0.137418	0.141283	0.141456	0.149523	0.147574	0.143209	0.143557	0.107876	0.130931	0.120956	0.13133	0.130447	0.134544	0.144525	0.142717	0.135975	0.125888	0.131968	0.0815993	0.0953509	0.0975779	0.100544	0.0976702	0.0927723	0.0949706	0.0994855	0.102543	0.0996086	0.103158	0.0940681	0.114413	0.114094	0.108107	0.0885908	0.0895115	0.0940002	0.0937258	0.0954614	0.116519	0.0873816	0.0895733
Ednrb	insulin	0	0.130709	0.141829	0.126064	0.129701	0.125903	0.136431	0.124426	0.133792	0.128665	0.134435	0.147861	0.128069	0.173337	0.13209	0.134356	0.128211	0.127354	0.141823	0.136777	0.136359	0.124055	0.129772	0.131065	0.14355	0.0855791	0.109385	0.133708	0.12476	0.128519	0.131804	0.139392	0.108511	0.102273	0.0909109	0.0977951	0.110027	0.0832851	0.109808	0.103937	0.0904303	0.105798	0.108172	0.0831091	0.100231	0.113856	0.0937499	0.0896427
Eif2ak4	insulin	0	0.115806	0.15034	0.119185	0.113837	0.140661	0.136675	0.114291	0.120754	0.128247	0.138946	0.135116	0.137949	0.114337	0.112876	0.101937	0.114858	0.116181	0.129569	0.136502	0.127377	0.120251	0.114342	0.111875	0.123627	0.126063	0.141701	0.140059	0.133975	0.148208	0.150871	0.153624	0.0716991	0.119081	0.0690451	0.106631	0.112468	0.0921953	0.123045	0.0785717	0.130177	0.100492	0.12155	0.117909	0.0807666	0.0618293	0.102658	0.0777133
F7	insulin	0	0.107237	0.0989764	0.116225	0.126462	0.104904	0.122219	0.108727	0.101323	0.119247	0.112369	0.131696	0.128584	0.137404	0.114424	0.115323	0.100409	0.12903	0.11036	0.129947	0.113687	0.122591	0.124597	0.117396	0.129586	0.103217	0.0917032	0.112992	0.112785	0.103532	0.118698	0.123778	0.109177	0.112117	0.0904546	0.0830344	0.112348	0.0976251	0.11513	0.12261	0.122422	0.127936	0.117609	0.128872	0.118932	0.0853969	0.130711	0.117453
Folh1	insulin	0	0.147218	0.119089	0.0895946	0.102598	0.0889758	0.104444	0.198209	0.123035	0.126363	0.144669	0.122611	0.112985	0.129542	0.149838	0.140786	0.12133	0.126511	0.127759	0.122096	0.148315	0.121094	0.115854	0.135376	0.138726	0.0709774	0.0728245	0.0553739	0.0899482	0.125737	0.0592	0.0579602	0.0873983	0.104188	0.0376878	0.150615	0.0526308	0.0240101	0.0615821	0.0899482	0.0911712	0.0709774	0.0709774	0.0737206	0.0973639	0.266874	0.0853869	0.149131
Fzd2	insulin	0	0.114849	0.13519	0.108593	0.110649	0.110542	0.109702	0.114566	0.118377	0.122552	0.134145	0.142774	0.117438	0.135439	0.101645	0.0971688	0.105627	0.111009	0.103717	0.111843	0.111129	0.121794	0.121619	0.109587	0.115122	0.0947235	0.116537	0.130625	0.137362	0.132445	0.132417	0.13197	0.0946815	0.113282	0.116586	0.119513	0.124504	0.120731	0.125893	0.122382	0.0974492	0.100651	0.103953	0.104358	0.108104	0.0685303	0.0834585	0.096116
Fzd4	insulin	0	0.139738	0.137012	0.135991	0.135119	0.136557	0.139359	0.139049	0.138707	0.137409	0.142141	0.151139	0.139152	0.144561	0.135778	0.137237	0.139597	0.139592	0.142103	0.142765	0.139665	0.137316	0.141148	0.141715	0.144418	0.104099	0.100565	0.115022	0.119819	0.127951	0.129403	0.125123	0.0969765	0.10227	0.0954367	0.0982547	0.100306	0.0984651	0.0963928	0.0975406	0.0993138	0.0937161	0.0963377	0.093338	0.0962047	0.0812114	0.0961323	0.0940227
G0s2	insulin	0	0.120472	0.138263	0.122052	0.10549	0.108212	0.11501	0.132768	0.121205	0.113784	0.123186	0.171525	0.108458	0.183236	0.121228	0.121735	0.133338	0.147084	0.14962	0.143832	0.158307	0.13741	0.105179	0.137406	0.145622	0.078035	0.101314	0.114725	0.0844264	0.122892	0.0893023	0.10407	0.0806192	0.097872	0.134208	0.101941	0.109306	0.115039	0.128713	0.0956695	0.115441	0.10915	0.123007	0.0818769	0.0877467	0.15807	0.0860921	0.117732
Gkap1	insulin	0	0.115241	0.125687	0.116943	0.116053	0.116713	0.112809	0.116226	0.12071	0.121011	0.121927	0.121996	0.122647	0.124679	0.114029	0.114113	0.111057	0.119023	0.115977	0.120097	0.124627	0.126567	0.124509	0.128142	0.126477	0.10443	0.119818	0.117969	0.118402	0.111311	0.116929	0.116243	0.108672	0.10549	0.100202	0.106622	0.106966	0.105873	0.106958	0.101673	0.120599	0.107818	0.108865	0.112466	0.111685	0.088442	0.128752	0.116706
Glod4	insulin	0	0.116449	0.116217	0.11723	0.120694	0.119398	0.119335	0.118635	0.120075	0.119698	0.121909	0.120388	0.119753	0.11867	0.120445	0.118954	0.119057	0.120294	0.117133	0.119752	0.120716	0.121963	0.118937	0.118275	0.117639	0.108607	0.108248	0.110683	0.109363	0.107319	0.109793	0.109282	0.112586	0.111674	0.112516	0.111459	0.114632	0.11133	0.109235	0.110407	0.111326	0.111794	0.112854	0.111058	0.110507	0.0429444	0.107439	0.108343
Gper	insulin	0	0.142048	0.157553	0.139905	0.141494	0.149589	0.131317	0.135196	0.136935	0.127354	0.148783	0.145667	0.137656	0.141067	0.144616	0.146859	0.15379	0.15183	0.146711	0.15473	0.148014	0.134055	0.144498	0.144687	0.149592	0.0998358	0.0924732	0.0943128	0.101252	0.0973441	0.1027	0.103278	0.105666	0.0991037	0.0951461	0.105186	0.0767264	0.107626	0.101937	0.0596635	0.0985442	0.101833	0.0971314	0.0918422	0.0939311	0.127625	0.0956478	0.101624
Gpr64	insulin	0	0.158973	0.15527	0.157475	0.161014	0.140733	0.160574	0.154735	0.14493	0.15605	0.163366	0.134368	0.141811	0.176586	0.157832	0.151727	0.172757	0.132349	0.164696	0.15081	0.15297	0.155435	0.164485	0.159596	0.16822	0.0708307	0.0690302	0.0634808	0.101717	0.0913062	0.179595	0.20604	0.0897444	0.07416	0.083932	0.105013	0.106872	0.0846665	0.0595859	0.0496495	0.0761755	0.0881504	0.0787991	0.0817424	0.0685372	0.0933188	0.091172	0.0691108
Gpr65	insulin	0	0.122467	0.11971	0.141634	0.130521	0.135184	0.133248	0.142864	0.116538	0.154131	0.150914	0.120708	0.140108	0.145839	0.13919	0.125586	0.0943432	0.133787	0.138807	0.114479	0.127253	0.126854	0.133299	0.148432	0.145964	0.0945982	0.0386997	0.115868	0.119375	0.087658	0.0958895	0.0948609	0.114052	0.116321	0.0822161	0.0992366	0.110294	0.0772592	0.105361	0.118251	0.112706	0.112121	0.112047	0.12156	0.115737	0.136711	0.119951	0.107415
Gpr81	insulin	0	0.144534	0.133466	0.147857	0.148397	0.159582	0.147565	0.155384	0.135818	0.138715	0.173548	0.142115	0.14439	0.152318	0.150403	0.147149	0.15766	0.151235	0.147041	0.142655	0.134656	0.149461	0.149021	0.155154	0.165315	0.0908209	0.0811802	0.105084	0.117583	0.115604	0.0871913	0.0857264	0.110684	0.0808143	0.103118	0.0986392	0.117645	0.0754849	0.0743131	0.105829	0.110102	0.0838449	0.0683687	0.112067	0.0799707	0.0870487	0.111172	0.0625324
Gyk	insulin	0	0.133446	0.132541	0.131121	0.124836	0.127209	0.136321	0.126643	0.123938	0.133953	0.125535	0.12267	0.126743	0.132296	0.130248	0.130691	0.1333	0.133501	0.131615	0.131643	0.129716	0.137115	0.131218	0.137269	0.128474	0.112696	0.106352	0.110313	0.107194	0.0952683	0.112467	0.108498	0.104085	0.102167	0.101885	0.110507	0.0910371	0.101776	0.0998031	0.0963626	0.105621	0.100128	0.095997	0.10465	0.105441	0.123574	0.105254	0.0983419
Habp2	insulin	0	0.12537	0.130735	0.118417	0.120955	0.124202	0.111916	0.123517	0.124796	0.119749	0.113791	0.124502	0.127492	0.112765	0.130675	0.116503	0.115218	0.118694	0.106544	0.140537	0.128398	0.11409	0.136619	0.119261	0.11888	0.0943643	0.0888763	0.10353	0.10705	0.109055	0.0868551	0.0991733	0.109704	0.107297	0.10534	0.133515	0.0937971	0.113834	0.117817	0.104034	0.0988268	0.118797	0.105721	0.0986321	0.106995	0.110551	0.119933	0.100547
Hgfac	insulin	0	0.128408	0.126873	0.125815	0.125433	0.124643	0.126207	0.12551	0.125496	0.128869	0.130348	0.128995	0.128647	0.131598	0.127639	0.125534	0.125966	0.127051	0.127397	0.12832	0.128806	0.129178	0.129723	0.129877	0.12989	0.103509	0.104504	0.108458	0.107695	0.104744	0.10643	0.107734	0.103169	0.10391	0.104798	0.107857	0.10523	0.104272	0.105799	0.105358	0.104924	0.104922	0.10344	0.106459	0.105698	0.111587	0.10732	0.105625
Hif1a	insulin	0	0.119702	0.127299	0.12289	0.120403	0.114056	0.130021	0.12742	0.125882	0.131015	0.127205	0.126797	0.12528	0.127049	0.1253	0.120738	0.123283	0.121221	0.120474	0.12694	0.123205	0.12812	0.12387	0.124447	0.125572	0.11292	0.115085	0.109572	0.115441	0.106781	0.120831	0.106361	0.106392	0.0995376	0.0956744	0.103443	0.105473	0.1069	0.100508	0.0974775	0.107895	0.111361	0.0997319	0.107293	0.103865	0.135745	0.113488	0.108358
Htr7	insulin	0	0.138727	0.152315	0.126034	0.131661	0.132383	0.140024	0.114591	0.122492	0.127937	0.142336	0.131313	0.131838	0.142162	0.14294	0.143262	0.12905	0.136018	0.136594	0.135528	0.138768	0.134943	0.142968	0.131253	0.132452	0.0807393	0.102643	0.102495	0.100689	0.102003	0.0995398	0.0836981	0.0905129	0.0827952	0.109249	0.0941117	0.0821651	0.0988574	0.104967	0.0984744	0.0996037	0.108746	0.0989899	0.109096	0.101296	0.160291	0.109911	0.10273
Ikbkg	insulin	0	0.121702	0.126363	0.12244	0.125675	0.125055	0.124591	0.121477	0.122753	0.128234	0.13204	0.13454	0.131861	0.134272	0.128285	0.126442	0.127955	0.129845	0.129652	0.131446	0.130705	0.133807	0.133378	0.133868	0.134386	0.103772	0.105373	0.104219	0.109072	0.110534	0.108527	0.111189	0.102098	0.104282	0.102206	0.108178	0.105585	0.102121	0.106617	0.105788	0.10644	0.108256	0.108735	0.109776	0.107742	0.0942169	0.105308	0.102834
Immp2l	insulin	0	0.113513	0.112602	0.113272	0.113058	0.106412	0.109057	0.111744	0.106589	0.108704	0.122094	0.123442	0.119738	0.116564	0.113698	0.11139	0.112693	0.119223	0.116342	0.121127	0.124978	0.128205	0.1236	0.124973	0.121297	0.0968649	0.100407	0.108869	0.108298	0.103217	0.101729	0.10477	0.112868	0.111526	0.112162	0.115245	0.108763	0.109389	0.109764	0.114598	0.118825	0.120932	0.115063	0.117448	0.117217	0.0643204	0.103653	0.1124
Insr	insulin	0	0.132813	0.126954	0.128773	0.126336	0.118635	0.121417	0.129861	0.13035	0.135115	0.134498	0.137622	0.134365	0.135235	0.129894	0.127007	0.118909	0.133744	0.128073	0.132337	0.131666	0.133072	0.133469	0.137319	0.133069	0.0981242	0.106397	0.109827	0.104257	0.108941	0.113045	0.113222	0.0937728	0.101841	0.103433	0.109961	0.104983	0.102627	0.102639	0.106106	0.101195	0.104805	0.104909	0.106527	0.107848	0.133321	0.108647	0.10146
Kcnn1	insulin	0	0.119708	0.116756	0.114056	0.116749	0.118491	0.118816	0.1255	0.117451	0.119555	0.128107	0.125392	0.114524	0.120327	0.118658	0.10617	0.117233	0.114149	0.118861	0.119166	0.119665	0.121159	0.118362	0.112681	0.111714	0.100409	0.100505	0.0968829	0.0990192	0.0889103	0.100762	0.0987919	0.111219	0.0960329	0.112062	0.111705	0.120501	0.108124	0.118499	0.10707	0.109449	0.102504	0.0940316	0.118121	0.117656	0.107804	0.0991969	0.103523
Lhcgr	insulin	0	0.122339	0.120625	0.120826	0.127062	0.118842	0.143554	0.15138	0.127187	0.144354	0.144859	0.132866	0.112231	0.154053	0.127501	0.126645	0.129126	0.129557	0.120909	0.105694	0.148737	0.139747	0.120261	0.141653	0.109155	0.127119	0.102386	0.12059	0.0888728	0.0887418	0.0822932	0.09901	0.111423	0.0719206	0.127119	0.12827	0.0914941	0.127291	0.0806015	0.142529	0.140214	0.13306	0.0851081	0.0954969	0.0937863	0.0938962	0.0968156	0.136723
Lnpep	insulin	0	0.139057	0.143979	0.157001	0.148763	0.142937	0.150383	0.153117	0.132824	0.148922	0.14712	0.134129	0.151042	0.150763	0.158582	0.14728	0.140697	0.154364	0.150156	0.148817	0.151099	0.151558	0.155991	0.161311	0.153001	0.10299	0.103787	0.103476	0.0991945	0.0988306	0.0863093	0.105596	0.0803369	0.0962381	0.0806333	0.0682769	0.104147	0.103727	0.0866427	0.0710557	0.101094	0.102212	0.0845434	0.0989333	0.0890671	0.141213	0.0965817	0.103058
Map3k4	insulin	0	0.117966	0.120743	0.111988	0.10678	0.11572	0.11576	0.119748	0.122582	0.125131	0.126836	0.128183	0.126671	0.125311	0.118121	0.112935	0.117757	0.123295	0.121517	0.126954	0.128109	0.127533	0.126429	0.127329	0.125964	0.0973172	0.113445	0.117083	0.111266	0.112736	0.11157	0.113872	0.103622	0.111215	0.109131	0.111411	0.113447	0.105343	0.110246	0.112755	0.101257	0.100292	0.104172	0.108582	0.112044	0.15943	0.111638	0.103614
Map3k6	insulin	0	0.114689	0.118602	0.120879	0.122422	0.115647	0.120078	0.119657	0.124159	0.12736	0.123159	0.119991	0.121524	0.11659	0.123538	0.124997	0.12099	0.117063	0.124449	0.117128	0.123371	0.126125	0.123777	0.126603	0.115171	0.108819	0.104424	0.108809	0.106487	0.105601	0.103289	0.107498	0.10461	0.102906	0.107069	0.113661	0.108296	0.099757	0.0981271	0.108948	0.111754	0.11909	0.111819	0.115895	0.112479	0.0494278	0.104424	0.10995
Matk	insulin	0	0.113292	0.134962	0.128645	0.116719	0.120341	0.132766	0.121162	0.126937	0.138185	0.136264	0.132148	0.131947	0.123958	0.130697	0.121611	0.125827	0.126596	0.120045	0.135738	0.1372	0.132043	0.132409	0.138213	0.124252	0.0965638	0.100256	0.0998989	0.108345	0.103792	0.0931061	0.0973169	0.106241	0.100779	0.0977712	0.117278	0.102236	0.0986723	0.106642	0.108561	0.0999024	0.0978397	0.101567	0.108027	0.107716	0.16672	0.105447	0.103199
Mknk1	insulin	0	0.124804	0.116348	0.118367	0.11965	0.115304	0.126804	0.117664	0.121951	0.126147	0.120908	0.118532	0.11926	0.123821	0.12304	0.119924	0.117683	0.120455	0.122274	0.12636	0.124623	0.126292	0.122985	0.12376	0.125948	0.113815	0.103408	0.105209	0.106173	0.103135	0.104567	0.112394	0.106384	0.103035	0.106797	0.112033	0.104697	0.115172	0.10774	0.104915	0.108929	0.116765	0.109746	0.115926	0.103118	0.0730553	0.109976	0.109907
Mknk2	insulin	0	0.114221	0.11784	0.113437	0.11627	0.115891	0.11667	0.117635	0.121686	0.123846	0.120831	0.126147	0.116094	0.122934	0.115574	0.121054	0.122358	0.120047	0.120006	0.118821	0.117586	0.123624	0.125444	0.1286	0.126363	0.102831	0.103255	0.11217	0.106198	0.109246	0.110368	0.109937	0.106896	0.10624	0.114255	0.11536	0.114389	0.113436	0.117828	0.12264	0.101184	0.104815	0.10857	0.107355	0.11153	0.0966267	0.112333	0.108694
Mmp2	insulin	0	0.120384	0.120796	0.108691	0.109356	0.107213	0.112218	0.111322	0.113383	0.119694	0.118077	0.133444	0.114437	0.144387	0.113589	0.107159	0.109493	0.11303	0.111307	0.118237	0.121109	0.115675	0.11674	0.119006	0.121877	0.0962195	0.107234	0.121641	0.134455	0.14305	0.151229	0.155351	0.10655	0.113471	0.119609	0.120784	0.122369	0.112076	0.117103	0.11429	0.102808	0.10531	0.10699	0.105636	0.103033	0.139743	0.0981927	0.0961228
Mmp3	insulin	0	0.132929	0.122296	0.119068	0.13207	0.117854	0.117456	0.123235	0.098945	0.119356	0.128046	0.125063	0.121553	0.129128	0.131094	0.124129	0.104144	0.126743	0.126025	0.114168	0.12947	0.120655	0.114931	0.123939	0.107769	0.102553	0.111755	0.100861	0.119502	0.0985934	0.091146	0.108519	0.106422	0.112192	0.118523	0.117041	0.0889129	0.108191	0.112749	0.11019	0.119502	0.111742	0.107633	0.117916	0.112927	0.139426	0.11919	0.106286
Nmnat3	insulin	0	0.13812	0.145208	0.140497	0.113352	0.131702	0.14479	0.148707	0.135424	0.143612	0.148602	0.135639	0.136382	0.154802	0.140468	0.134538	0.140683	0.133897	0.142101	0.126306	0.144893	0.144163	0.143215	0.147727	0.133326	0.0890265	0.0812034	0.0897121	0.104609	0.0904685	0.0956835	0.0942131	0.0896406	0.0938062	0.0846898	0.106196	0.0950125	0.0805943	0.107181	0.102873	0.102682	0.102925	0.103149	0.0938043	0.119507	0.128492	0.110321	0.102748
P2ry1	insulin	0	0.147654	0.125148	0.139997	0.119705	0.125595	0.14625	0.145286	0.143348	0.148762	0.161002	0.129417	0.136853	0.15493	0.139877	0.126781	0.130562	0.129127	0.136585	0.145202	0.121225	0.121337	0.121722	0.126934	0.12505	0.0997764	0.0713469	0.112998	0.116062	0.0865608	0.0809664	0.103007	0.0987986	0.0920145	0.0844244	0.119739	0.070284	0.0805613	0.104095	0.0836836	0.0892285	0.100963	0.0801516	0.110565	0.102113	0.254803	0.0946037	0.10891
P2ry13	insulin	0	0.131312	0.144606	0.13921	0.139038	0.135827	0.138042	0.135887	0.141009	0.144199	0.145585	0.14598	0.139203	0.139537	0.145458	0.149163	0.14144	0.147171	0.14409	0.146949	0.141116	0.143908	0.138076	0.145727	0.146237	0.0992195	0.0944052	0.0883373	0.100545	0.0886478	0.099934	0.0995903	0.10613	0.0976031	0.101947	0.101929	0.10034	0.100272	0.102811	0.10109	0.094552	0.0900617	0.0956368	0.0978617	0.0928284	0.137584	0.099924	0.0923869
P2ry5	insulin	0	0.140056	0.146499	0.137356	0.139702	0.140445	0.140603	0.140147	0.140784	0.14272	0.144158	0.153783	0.141471	0.145164	0.129011	0.129558	0.128844	0.130443	0.13014	0.131524	0.134871	0.140181	0.141875	0.136545	0.139808	0.0942119	0.104453	0.120698	0.120343	0.115024	0.116891	0.115585	0.0992296	0.103188	0.0975141	0.102129	0.102074	0.096971	0.0987759	0.091055	0.106085	0.102323	0.102888	0.105999	0.104542	0.0830708	0.0946492	0.0918999
Pck1	insulin	0	0.108464	0.151943	0.115051	0.117383	0.105574	0.136738	0.11004	0.172215	0.123877	0.187551	0.155189	0.0728687	0.14474	0.12723	0.0690515	0.0967145	0.099389	0.154256	0.116215	0.0986476	0.142327	0.145788	0.194229	0.109429	0.0567522	0.108629	0.100533	0.106521	0.0183682	0.0396601	0.0788459	0.0628014	0.094202	0.157566	0.136386	0.0719949	0.123871	0.100533	0.0746869	0.0357184	0.0540866	0.0780441	0.150792	0.0840933	0.295087	0.0804082	0.15468
Pdk2	insulin	0	0.0974678	0.113099	0.111651	0.0980881	0.104151	0.106754	0.108184	0.117381	0.124315	0.125616	0.127724	0.127946	0.138268	0.116793	0.0971968	0.119227	0.119794	0.118318	0.112269	0.120506	0.125535	0.119002	0.124176	0.129024	0.106407	0.101114	0.11455	0.117178	0.11915	0.120142	0.126855	0.112215	0.111637	0.110548	0.103996	0.110422	0.096158	0.110807	0.12118	0.107798	0.118227	0.103391	0.112541	0.112232	0.121748	0.106793	0.110509
Pfkfb3	insulin	0	0.125592	0.142444	0.111598	0.108383	0.111448	0.101121	0.107813	0.121021	0.131005	0.141496	0.145448	0.121103	0.148946	0.117298	0.12055	0.129428	0.127446	0.0990455	0.133885	0.118033	0.136048	0.140711	0.146821	0.143892	0.108844	0.0955012	0.109604	0.11028	0.114212	0.116062	0.119539	0.0987492	0.0926326	0.0905255	0.105008	0.134343	0.123044	0.122819	0.118978	0.0908494	0.0641841	0.0829938	0.097385	0.11196	0.0994614	0.0877066	0.0796984
Pfkm	insulin	0	0.114182	0.116931	0.11067	0.112753	0.111922	0.116634	0.116002	0.117568	0.12085	0.120774	0.117312	0.120399	0.121117	0.115366	0.112566	0.114507	0.118109	0.11926	0.121918	0.123184	0.123632	0.123475	0.123076	0.122286	0.0969742	0.0999592	0.104544	0.105125	0.105263	0.106543	0.110834	0.109144	0.111558	0.109497	0.110904	0.111237	0.103487	0.109078	0.113335	0.112348	0.112875	0.109206	0.107856	0.108196	0.131665	0.109298	0.106449
Pik3cb	insulin	0	0.137646	0.1269	0.142223	0.142398	0.141523	0.139929	0.140629	0.135911	0.133376	0.134607	0.14134	0.147025	0.132712	0.139084	0.140923	0.141221	0.138715	0.141816	0.135707	0.142209	0.149948	0.150209	0.153982	0.148215	0.104827	0.106	0.109492	0.106076	0.09862	0.0923776	0.0913614	0.10047	0.0957474	0.0781625	0.094847	0.100228	0.104325	0.107842	0.104784	0.086787	0.0816804	0.0805858	0.0813182	0.0963374	0.0795525	0.110942	0.10567
Pim3	insulin	0	0.114097	0.102912	0.113377	0.106628	0.106911	0.105027	0.106234	0.107063	0.110653	0.115406	0.11123	0.116224	0.107678	0.119705	0.113792	0.114713	0.114858	0.115074	0.116311	0.118776	0.123201	0.115946	0.11745	0.118635	0.111226	0.0991423	0.0967859	0.0951214	0.0929177	0.0956337	0.0943728	0.116878	0.117039	0.121114	0.117995	0.119477	0.112442	0.113032	0.114512	0.117745	0.11836	0.119251	0.116215	0.115885	0.0535058	0.110278	0.109098
Plk2	insulin	0	0.111271	0.110437	0.112957	0.109949	0.107533	0.110144	0.105093	0.0977056	0.0980079	0.0986603	0.111895	0.115487	0.124377	0.109905	0.113251	0.106105	0.10267	0.101147	0.103876	0.113192	0.115839	0.111654	0.116365	0.112451	0.107904	0.112218	0.122105	0.128835	0.124855	0.125779	0.123486	0.116191	0.117687	0.111829	0.107432	0.108085	0.122377	0.11621	0.118136	0.11811	0.116125	0.120426	0.115639	0.112303	0.0701944	0.117521	0.108899
Pnpla2	insulin	0	0.108232	0.123423	0.111614	0.133518	0.0960015	0.131451	0.13644	0.120981	0.13683	0.14211	0.114466	0.121456	0.104961	0.129292	0.119817	0.121026	0.138682	0.110066	0.129517	0.134433	0.111583	0.131874	0.113253	0.117697	0.0969608	0.0817982	0.114328	0.105277	0.0958344	0.113966	0.0937481	0.0958344	0.111927	0.107166	0.0994218	0.111858	0.0965576	0.0988769	0.0987232	0.121115	0.112458	0.110662	0.100042	0.100617	0.0606388	0.120179	0.112169
Prkca	insulin	0	0.134135	0.113947	0.137476	0.128728	0.122198	0.12786	0.128727	0.130814	0.12535	0.143207	0.129983	0.128783	0.143205	0.131502	0.127677	0.127811	0.126229	0.137839	0.129989	0.124854	0.128358	0.141194	0.12697	0.136349	0.110218	0.100164	0.114585	0.112748	0.107271	0.112399	0.110478	0.097785	0.113608	0.092725	0.116522	0.0933463	0.101001	0.103449	0.0986191	0.110714	0.0991296	0.095541	0.106936	0.101787	0.102028	0.116899	0.106698
Prss23	insulin	0	0.199146	0.183363	0.171108	0.158123	0.155066	0.139692	0.127508	0.162985	0.184393	0.185935	0.175666	0.177637	0.182886	0.159115	0.128338	0.137421	0.123199	0.144814	0.149725	0.156167	0.172223	0.155826	0.168764	0.175119	0.105803	0.0400498	0.0692356	0.134482	0.0818593	0.131918	0.0840977	0.0346338	0.0624845	0.0636545	0.0758102	0.0848727	0.0392111	0.0374614	0.0651481	0.0315181	0.0689151	0.0842933	0.0651481	0.0453539	0.0758102	0.117597	0.091085
Prss8	insulin	0	0.116927	0.10213	0.109413	0.108515	0.118704	0.118102	0.113396	0.116682	0.124918	0.129445	0.134142	0.130626	0.128076	0.0999785	0.10057	0.117094	0.1205	0.119949	0.12628	0.13084	0.134373	0.132423	0.134122	0.132298	0.0796604	0.0929061	0.0934369	0.0925346	0.0601489	0.0703469	0.0627057	0.0591482	0.0924425	0.100851	0.108167	0.111386	0.116712	0.123097	0.1312	0.0823958	0.0822001	0.112285	0.119304	0.127952	0.120515	0.144699	0.140986
Pten	insulin	0	0.138421	0.139447	0.131279	0.136357	0.138552	0.138818	0.140447	0.143984	0.14333	0.135019	0.131757	0.133339	0.134555	0.133886	0.135701	0.134998	0.136457	0.135057	0.136759	0.136579	0.132838	0.131958	0.128292	0.131586	0.11701	0.121458	0.121589	0.117925	0.11714	0.122323	0.120174	0.0933031	0.0978613	0.0911986	0.100034	0.0970746	0.0981245	0.0923933	0.0897657	0.108355	0.0954105	0.0917737	0.0981766	0.0963557	0.0698477	0.107358	0.106042
Ptger2	insulin	0	0.137308	0.108009	0.135084	0.136606	0.122229	0.0993433	0.12432	0.113021	0.12597	0.132353	0.106521	0.130198	0.131219	0.121659	0.137751	0.112818	0.118817	0.130767	0.130717	0.140434	0.117213	0.131411	0.135052	0.119331	0.109713	0.0755761	0.105051	0.118319	0.0985111	0.11261	0.115235	0.114043	0.101493	0.0950141	0.112811	0.107328	0.10188	0.10167	0.0921034	0.100441	0.103173	0.105536	0.0690306	0.109229	0.153668	0.116751	0.105864
Ptger4	insulin	0	0.134704	0.122044	0.112774	0.110501	0.120248	0.107196	0.116954	0.130728	0.112194	0.11994	0.120133	0.118515	0.129107	0.126263	0.106576	0.105151	0.113899	0.106962	0.130023	0.132158	0.0959793	0.118756	0.124799	0.129689	0.109317	0.115622	0.11298	0.0799247	0.128023	0.142602	0.148061	0.101888	0.115396	0.111989	0.113415	0.107735	0.104515	0.110592	0.119254	0.114324	0.110093	0.108255	0.111721	0.096755	0.156555	0.112143	0.118441
Ptgfr	insulin	0	0.130849	0.12207	0.110857	0.136111	0.117577	0.129123	0.130323	0.105984	0.123443	0.15092	0.12469	0.122207	0.141691	0.135763	0.104644	0.127815	0.12262	0.10621	0.138255	0.127674	0.114898	0.132893	0.128094	0.134207	0.113565	0.120642	0.103852	0.10187	0.0967739	0.11887	0.0954429	0.0899616	0.0963605	0.0832958	0.120691	0.0972608	0.11797	0.0906694	0.103555	0.121604	0.0821984	0.09072	0.122288	0.128552	0.207402	0.105811	0.0976954
Pthr1	insulin	0	0.0840906	0.116329	0.0805167	0.0785341	0.0857843	0.0856287	0.0903414	0.080216	0.0749636	0.114963	0.180001	0.139405	0.178037	0.0804936	0.0901244	0.0793903	0.107506	0.108995	0.10597	0.125261	0.156945	0.17402	0.172219	0.189306	0.0540473	0.127885	0.134724	0.162458	0.157436	0.141379	0.144826	0.050398	0.0535204	0.0956234	0.0651435	0.103985	0.104315	0.113856	0.111949	0.0481788	0.0697812	0.052431	0.0648115	0.115991	0.154433	0.0875154	0.146589
Rhbdl1	insulin	0	0.126345	0.122865	0.124655	0.123161	0.117411	0.127194	0.126422	0.118954	0.129578	0.126312	0.126055	0.131635	0.130465	0.125969	0.119292	0.11813	0.128805	0.123809	0.133563	0.128868	0.127279	0.127053	0.121904	0.123106	0.103582	0.106422	0.111244	0.107148	0.100524	0.0997086	0.10941	0.106335	0.109795	0.10767	0.1074	0.103425	0.0952909	0.113688	0.108871	0.10851	0.106085	0.0999769	0.106699	0.106262	0.111404	0.115672	0.107797
Sbk1	insulin	0	0.111037	0.125036	0.117189	0.121154	0.117954	0.117233	0.117808	0.1225	0.125085	0.122019	0.126065	0.121405	0.127828	0.113569	0.108647	0.11369	0.114195	0.110778	0.118281	0.122634	0.121395	0.114837	0.109439	0.113481	0.103837	0.104862	0.119936	0.115836	0.119888	0.125651	0.126723	0.115047	0.118003	0.119919	0.113588	0.115726	0.110438	0.108841	0.11261	0.111603	0.117962	0.119704	0.112344	0.11707	0.0839615	0.0960846	0.0970994
Sctr	insulin	0	0.142423	0.135931	0.148338	0.145637	0.141365	0.133672	0.144714	0.140785	0.144416	0.145402	0.141965	0.142864	0.143257	0.144015	0.145066	0.145635	0.140865	0.144818	0.143936	0.141927	0.141617	0.146818	0.14635	0.145143	0.101183	0.086546	0.0932184	0.0979163	0.0970473	0.10034	0.103327	0.0985122	0.0934107	0.096876	0.102927	0.109464	0.0973013	0.0987031	0.0968391	0.0977057	0.105151	0.102428	0.0896676	0.0975876	0.0561734	0.0930091	0.0966287
Sgk2	insulin	0	0.121371	0.118277	0.120386	0.115679	0.120159	0.126857	0.121047	0.117788	0.120962	0.12166	0.112254	0.11694	0.118399	0.128673	0.123855	0.123087	0.122568	0.125675	0.118271	0.119705	0.120083	0.123577	0.122531	0.121629	0.10628	0.0993727	0.104916	0.0994489	0.0978722	0.0955817	0.104516	0.107683	0.104663	0.108107	0.113169	0.0986317	0.103822	0.108308	0.115942	0.106033	0.113221	0.106877	0.110625	0.115612	0.0991098	0.128586	0.121301
Snf1lk2	insulin	0	0.13042	0.124555	0.142495	0.141038	0.140099	0.147752	0.139673	0.144947	0.129252	0.131906	0.142833	0.141275	0.149581	0.139095	0.143554	0.137557	0.143369	0.142287	0.126038	0.14099	0.129493	0.146638	0.140622	0.142903	0.0939609	0.104642	0.103638	0.108976	0.105496	0.0867016	0.105868	0.0922006	0.103434	0.0801714	0.0812094	0.0728486	0.104642	0.0965151	0.0945406	0.103185	0.0993157	0.0973076	0.106785	0.101758	0.108867	0.108543	0.0997967
Sstr1	insulin	0	0.132591	0.139272	0.135011	0.131856	0.119522	0.133305	0.135522	0.128979	0.139504	0.139781	0.124802	0.15171	0.139492	0.143014	0.124359	0.132533	0.143518	0.139509	0.131936	0.136533	0.136825	0.146028	0.13418	0.123886	0.0740332	0.0900694	0.0877515	0.0881476	0.0762407	0.0939883	0.108033	0.116839	0.0881476	0.103011	0.132996	0.0900694	0.0915409	0.0877515	0.127715	0.0762407	0.0734611	0.093648	0.0972356	0.0953202	0.199136	0.122578	0.0922561
Stk25	insulin	0	0.115732	0.116807	0.119534	0.11734	0.121132	0.115047	0.118486	0.116351	0.120759	0.12162	0.129842	0.123618	0.126727	0.108462	0.10252	0.106138	0.108298	0.10903	0.110364	0.11113	0.11544	0.113076	0.117411	0.11659	0.0991691	0.10464	0.109045	0.114498	0.110923	0.111636	0.114059	0.111934	0.111311	0.107922	0.113424	0.115758	0.109008	0.117334	0.116915	0.108258	0.111671	0.112071	0.107624	0.112832	0.0845969	0.102657	0.105945
Sucnr1	insulin	0	0.154064	0.134992	0.129419	0.130684	0.108813	0.115793	0.0766749	0.0864617	0.114488	0.144352	0.110999	0.107641	0.110541	0.0843897	0.129089	0.120953	0.124843	0.0946476	0.0963969	0.124884	0.117792	0.148879	0.119169	0.123284	0.106015	0.138708	0.145646	0.135367	0.128579	0.110558	0.0937065	0.128373	0.0604716	0.0735517	0.146733	0.064964	0.0374984	0.0395705	0.111603	0.0753057	0.144353	0.111374	0.120387	0.0974135	0.171386	0.121081	0.128852
Syk	insulin	0	0.119656	0.124601	0.120827	0.119884	0.119343	0.127426	0.136717	0.11915	0.126066	0.124163	0.119865	0.128717	0.123328	0.135956	0.138428	0.132867	0.137421	0.129701	0.126756	0.130238	0.123284	0.128172	0.125722	0.120784	0.0982089	0.102045	0.0959662	0.101605	0.0935875	0.0965719	0.100329	0.110567	0.116388	0.117642	0.11552	0.107138	0.108026	0.114449	0.102528	0.105271	0.118423	0.107945	0.113883	0.100573	0.110663	0.103869	0.110916
Taok3	insulin	0	0.129226	0.133888	0.104814	0.125757	0.125699	0.132316	0.131478	0.130967	0.135775	0.132553	0.134227	0.137366	0.134402	0.134279	0.125391	0.125084	0.131668	0.131821	0.142052	0.135169	0.140984	0.137963	0.13729	0.136143	0.0790738	0.100881	0.110221	0.103312	0.0918015	0.10411	0.103732	0.100964	0.0844663	0.104648	0.099187	0.109893	0.102074	0.103787	0.0953162	0.108459	0.102595	0.107958	0.106042	0.10607	0.108861	0.110767	0.10429
Tie1	insulin	0	0.14759	0.139526	0.133846	0.125179	0.13051	0.132875	0.12815	0.122088	0.130654	0.150771	0.253209	0.137921	0.173922	0.129179	0.131434	0.175172	0.126009	0.13858	0.151155	0.134199	0.140996	0.148218	0.160571	0.131686	0.0914213	0.0869817	0.0922647	0.0914213	0.0719931	0.06392	0.0719931	0.0810879	0.0896916	0.0778643	0.155341	0.068116	0.0609178	0.0755962	0.0810879	0.0778643	0.0985524	0.0810879	0.0962844	0.0888042	0.219814	0.10415	0.0778643
Tmprss11a	insulin	0	0.158341	0.145592	0.163188	0.164982	0.144943	0.137633	0.142967	0.128629	0.12794	0.154553	0.134168	0.138912	0.187991	0.134225	0.164254	0.161465	0.160332	0.191562	0.13707	0.134574	0.158505	0.129698	0.168342	0.145948	0.0778866	0.0655372	0.12052	0.10603	0.114768	0.108025	0.133044	0.0613688	0.0679205	0.110631	0.0850117	0.0621703	0.110631	0.0530101	0.0530101	0.0675912	0.079496	0.0621703	0.0733094	0.0682463	0.130967	0.120982	0.0688875
Tmprss13	insulin	0	0.124592	0.113666	0.111034	0.106286	0.11779	0.127213	0.125299	0.12163	0.131044	0.11026	0.11568	0.135033	0.13081	0.147353	0.126241	0.151206	0.15341	0.147874	0.155819	0.159069	0.144503	0.135466	0.137638	0.141687	0.101157	0.0983279	0.0891504	0.109975	0.0858266	0.093317	0.0748718	0.107449	0.102073	0.1129	0.0946738	0.109858	0.0966304	0.108266	0.118341	0.0804467	0.0947904	0.110943	0.104406	0.109265	0.139062	0.0974441	0.0808348
Tnk2	insulin	0	0.127196	0.114783	0.115724	0.120167	0.112566	0.108174	0.118333	0.118878	0.104509	0.114969	0.112199	0.121433	0.0931784	0.118143	0.119718	0.1261	0.123839	0.123762	0.119401	0.119991	0.122144	0.115464	0.11215	0.114475	0.11457	0.114241	0.109004	0.106721	0.106123	0.104572	0.108847	0.112384	0.111587	0.111723	0.0988323	0.109533	0.107617	0.112979	0.114524	0.105136	0.108942	0.113411	0.109287	0.109776	0.141729	0.111221	0.106598
Tpsg1	insulin	0	0.154849	0.13327	0.139996	0.148741	0.125575	0.131263	0.141025	0.143835	0.142238	0.163965	0.12249	0.150463	0.170702	0.142333	0.122648	0.143961	0.141723	0.143796	0.132158	0.149279	0.140927	0.151727	0.127021	0.135745	0.121718	0.0712644	0.129376	0.123071	0.123615	0.124294	0.119317	0.0733059	0.0872104	0.126329	0.0915035	0.095696	0.0660285	0.12229	0.0750571	0.0967526	0.0963228	0.0856671	0.0820584	0.120314	0.104618	0.0769606	0.112359
Ttk	insulin	0	0.136341	0.146365	0.131033	0.123184	0.135287	0.138161	0.129567	0.130839	0.127211	0.128678	0.123992	0.131243	0.123807	0.136118	0.133337	0.137822	0.1277	0.134588	0.142616	0.13334	0.13691	0.133128	0.126667	0.12598	0.100113	0.120985	0.126239	0.106492	0.112535	0.112137	0.113501	0.110238	0.105354	0.0938005	0.0978385	0.0968655	0.0824235	0.0901782	0.0868414	0.120028	0.110876	0.0937923	0.113754	0.111994	0.0795191	0.0996613	0.0995768
Tubg2	insulin	0	0.121172	0.109524	0.127942	0.141784	0.10925	0.128608	0.105915	0.11178	0.11859	0.133965	0.117631	0.136462	0.138261	0.131931	0.110354	0.123989	0.120287	0.127586	0.129331	0.12783	0.110491	0.138388	0.141379	0.117188	0.107433	0.0929971	0.108389	0.11583	0.110286	0.113146	0.0741378	0.110027	0.0697049	0.0715543	0.0940361	0.103017	0.114555	0.0711957	0.107142	0.120555	0.103612	0.0949429	0.122621	0.119291	0.151784	0.118108	0.0986442
Tyrobp	insulin	0	0.131826	0.108031	0.115619	0.129917	0.10958	0.131738	0.135078	0.137405	0.124534	0.12411	0.136189	0.12621	0.180962	0.121317	0.133289	0.124117	0.133065	0.136383	0.137912	0.136186	0.12869	0.124722	0.13415	0.135407	0.107143	0.105636	0.0947564	0.112314	0.109343	0.0971464	0.0989824	0.108408	0.109187	0.108825	0.105837	0.0750946	0.0993514	0.111958	0.11994	0.104429	0.111541	0.105078	0.106322	0.0925457	0.0819113	0.07553	0.1014
Uck2	insulin	0	0.132134	0.122611	0.118364	0.119552	0.11676	0.125023	0.131721	0.128288	0.133098	0.126186	0.121601	0.119358	0.122262	0.12242	0.127052	0.125701	0.123303	0.127308	0.122272	0.121933	0.12243	0.124	0.12182	0.120849	0.098889	0.096974	0.101589	0.102531	0.102485	0.103234	0.100313	0.105198	0.10436	0.117374	0.112992	0.107504	0.103798	0.106857	0.115863	0.107472	0.109289	0.102336	0.10535	0.103277	0.131892	0.105391	0.0994529
[truncated: 44 more columns]
