# Supplementary material for: SVM classifier to predict genes important for self-renewal and pluripotency of mouse embryonic stem cells
Source: BMC Syst Biol. 2010 Dec 21;4:173. doi: 10.1186/1752-0509-4-173 (PMC3019180; doi:10.1186/1752-0509-4-173)
Supplement: Additional file 4 — Top 20 features. This file contains two lists that are the top 20 features using the weight magnitudes in a RBF-SVM classifier and a Poly-SVM classifier as criteria for inclusion in the list. This means that these features are most useful for separating the data into the correct classes. [file 1752-0509-4-173-S4.XLS]

## Sheet: Sheet1
Top20 features(RBF-SVM)	Top20 features(Poly-SVM)
E2f1_ChIPseq	V6.5-ES-48
Esrrb_ChIPseq	E2f1_ChIPseq
Klf4_ChIPseq	Esrrb-kd-d2
Nanog-kd-d3	Esrrb-kd-d7
Nanog-kd-d4	j1-es
Oct4-kd-d1	Myc_ChIPseq
Oct4-kd-d2	Mync_ChIPseq
Oct4-kd-d3	Nanog-kd-d4
Oct4-kd-d6	Oct4-kd-d3
Oct4-kd-d7	Oct4-kd-d5
Pou5f1_ChIPseq	Oct4-kd-d6
R1-ES-differentiation-d4	Pou5f1_ChIPseq
Smad1_ChIPseq	Sox2_ChIPseq
Sox2-kd-d0	Sox2-kd-d0
Sox2-kd-d5	Sox2-kd-d5
Sox2-kd-d7	Tbx3-kd-d4
Stat3_ChIPseq	Tbx3-kd-d5
Tbx3-kd-d7	Tbx3-kd-d7
Tcl1-kd-d6	Tcl1-kd-d0
Tcl1-kd-d7	Tcl1-kd-d6
