# Supplementary material for: SVM classifier to predict genes important for self-renewal and pluripotency of mouse embryonic stem cells
Source: BMC Syst Biol. 2010 Dec 21;4:173. doi: 10.1186/1752-0509-4-173 (PMC3019180; doi:10.1186/1752-0509-4-173)
Supplement: Additional file 5 — Results of gene membership predictions of SVM classifiers. This file contains the classifications results across all SVM classifiers for all training samples and RNAi test samples. The column labels correspond to the same labels as in Table 2 and 3. [file 1752-0509-4-173-S5.XLS]

## Sheet: Sheet1
name	used_for	label	micro_linear	micro_poly	micro_RBF	chip_binary_linear	chip_binary_Poly	chip_binary_RBF	chip_contin_linear	chip_contin_poly	chip_contin_RBF	simple_binary_linear	simple_binary_poly	simple_binary_RBF	simple_contin_linear	simple_contin_poly	simple_contin_RBF	weight_binary_linear	weight_binary_Poly	weight_binary_RBF	weight_contin_linear	weight_contin_poly	weight_contin_RBF
Bmp4	training	1	0	1	0	1	1	1	1	1	1	0	0	1	0	1	1	0	0	1	0	0	1
Cdyl	training	1	1	1	0	0	0	0	1	1	1	0	0	0	1	1	0	0	0	0	1	0	0
Cdyl2	training	1	1	1	1	0	0	0	0	0	0	0	0	0	0	0	0	0	0	1	0	0	0
Dmrt1	training	1	0	0	0	0	0	0	0	0	0	0	0	0	1	1	0	0	0	0	1	1	0
Dppa4	training	1	1	1	1	0	0	0	0	0	0	1	1	1	1	1	1	1	1	1	1	1	1
Dppa5a	training	1	1	1	1	1	1	1	1	1	1	1	1	1	1	1	1	1	1	1	1	1	1
Esrrb	training	1	1	1	1	0	0	0	0	0	0	1	0	1	1	1	1	1	1	0	1	1	0
Etv4	training	1	1	0	1	1	0	1	1	1	1	1	1	1	1	1	1	1	1	1	1	1	1
Etv5	training	1	1	1	1	1	1	1	1	1	1	1	1	1	1	1	1	1	1	1	1	1	1
Fgf4	training	1	1	1	1	1	1	1	1	1	1	1	1	1	1	1	1	1	1	1	1	1	1
Foxd3	training	1	1	1	1	1	1	1	1	1	1	1	1	1	1	1	1	1	1	1	1	1	1
Foxh1	training	1	1	1	1	1	1	1	1	0	1	1	1	1	0	1	1	1	0	1	0	0	1
Gbx2	training	1	1	1	1	0	0	0	1	1	1	1	1	1	1	1	1	1	1	0	1	1	1
Grhl2	training	1	1	1	1	1	0	1	1	1	1	0	0	1	1	1	1	0	0	1	1	1	1
Jarid2	training	1	1	0	1	1	1	1	1	1	1	1	1	1	1	1	1	1	1	1	1	1	1
Klf2	training	1	1	1	1	1	1	1	1	1	1	1	1	1	1	1	1	1	1	1	1	1	1
Klf5	training	1	0	1	0	0	1	1	1	0	1	0	0	0	0	1	0	0	0	0	0	0	1
Lefty2	training	1	1	1	1	1	1	1	1	1	1	1	1	1	1	1	1	1	1	1	1	1	1
Lin28	training	1	1	1	1	1	1	1	1	1	1	1	1	1	1	1	1	1	1	1	1	1	1
Mkrn1	training	1	1	1	1	1	1	1	1	1	1	1	1	1	1	1	1	1	1	1	1	1	1
Mycn	training	1	1	1	1	0	1	1	1	1	1	1	1	1	1	1	1	1	1	1	1	1	1
Nanog	training	1	1	1	1	1	1	1	1	1	1	1	1	1	1	1	1	1	1	1	1	1	1
Nodal	training	1	1	0	1	1	1	1	0	1	1	1	1	1	1	1	1	1	1	1	1	1	1
Nr0b1	training	1	1	1	1	0	1	1	1	0	0	1	1	1	1	1	1	1	1	1	1	1	1
Nr5a2	training	1	1	1	1	1	1	1	0	1	1	1	1	1	1	1	1	1	1	1	1	1	1
Phc1	training	1	1	1	1	1	0	1	1	1	1	1	1	1	1	1	1	1	1	1	1	1	1
Phf17	training	1	1	1	1	0	0	0	0	0	0	0	0	1	0	0	0	0	0	1	0	0	0
Pou4f2	training	1	1	1	1	1	1	1	0	1	1	1	1	1	1	1	1	1	1	1	1	1	1
Pou5f1	training	1	1	1	0	1	1	1	1	1	1	1	1	1	1	1	1	1	1	1	1	1	1
Rif1	training	1	1	1	0	1	1	1	1	1	1	1	1	1	1	1	1	1	1	1	1	1	1
Sall1	training	1	1	0	1	1	1	1	1	1	1	1	1	1	1	1	1	1	1	1	1	1	1
Sall4	training	1	0	1	0	1	1	1	1	1	1	1	1	1	1	1	1	1	1	1	1	1	1
Sgk1	training	1	1	1	1	1	1	1	1	1	1	1	1	1	1	1	1	1	1	1	1	1	1
Slc27a2	training	1	1	1	1	1	1	1	1	0	1	1	1	1	1	1	1	1	1	1	1	1	1
Socs3	training	1	1	1	1	1	1	1	1	1	1	1	1	1	1	1	1	1	0	1	1	0	1
Sox2	training	1	1	1	0	1	1	1	1	1	1	1	1	1	1	1	1	1	1	1	1	1	1
Spp1	training	1	1	1	1	1	1	1	1	1	1	1	1	1	1	1	1	1	1	1	1	1	1
Tcf15	training	1	1	1	1	1	1	1	1	1	0	1	1	1	1	1	1	1	1	1	1	1	1
Tcfap2c	training	1	1	0	1	1	1	1	1	1	1	1	1	1	1	0	1	1	1	1	1	0	1
Tcfcp2l1	training	1	1	1	1	1	1	1	1	1	1	1	1	1	1	1	1	1	1	1	1	1	1
Tcl1	training	1	1	1	1	1	1	1	1	1	1	1	1	1	1	1	1	1	1	1	1	1	1
Tle4	training	1	1	0	1	1	1	1	1	0	1	1	0	1	1	1	1	1	1	1	1	0	1
Trp53	training	1	1	1	0	1	1	1	1	1	1	1	1	1	1	1	1	1	1	1	1	1	1
Utf1	training	1	1	1	1	1	1	1	1	1	1	1	1	1	1	1	1	1	1	1	1	1	1
Zfp296	training	1	1	1	1	1	1	1	1	1	1	1	1	1	1	1	1	1	1	1	1	1	1
Zfp42	training	1	1	1	1	0	1	1	1	1	1	1	1	1	1	1	1	1	1	1	1	1	1
Afp	training	0	0	0	0	0	0	0	0	0	0	0	0	0	0	0	0	0	0	0	0	0	0
Arid3a	training	0	0	0	0	0	0	0	0	0	0	0	0	0	0	0	0	0	0	0	0	0	0
Arid3b	training	0	1	1	0	1	0	1	1	1	0	1	0	0	1	1	0	1	0	1	1	0	0
Ascl1	training	0	1	0	0	1	1	1	0	1	0	0	0	0	1	1	0	0	1	0	1	1	0
Ascl2	training	0	0	0	0	0	0	0	0	0	0	0	0	0	0	0	0	0	0	0	0	0	0
Bat1a	training	0	0	0	0	0	0	0	1	1	1	0	1	0	0	1	1	0	0	0	0	0	1
Bmp2	training	0	0	0	0	0	0	0	0	0	0	0	0	0	0	0	0	0	0	0	0	0	0
Bmp5	training	0	0	0	0	0	0	0	0	0	0	0	0	0	0	0	0	0	0	0	0	0	0
Bmper	training	0	0	0	0	0	0	0	0	0	0	0	0	0	0	0	0	0	0	0	0	0	0
Ccnd2	training	0	0	1	0	0	0	0	0	0	0	0	0	0	0	0	0	0	0	0	0	0	0
Cdh2	training	0	0	0	0	0	0	0	0	0	0	0	0	0	0	0	0	0	0	0	0	0	0
Cebpa	training	0	0	0	0	0	0	0	0	0	0	0	0	0	0	0	0	0	0	0	0	0	0
Cited1	training	0	0	0	0	0	0	0	0	0	0	0	0	0	0	0	0	0	0	0	0	0	0
Dach1	training	0	0	0	0	0	0	0	0	0	0	0	0	0	0	0	0	0	0	0	0	0	0
Dlx1	training	0	0	0	0	0	0	0	0	0	0	0	0	0	0	0	0	0	0	0	0	0	0
Dlx4	training	0	0	1	0	0	0	0	0	0	0	0	0	0	0	0	0	0	0	0	0	0	0
Dlx6	training	0	1	1	0	0	0	0	0	0	0	0	0	0	0	1	0	0	0	0	0	0	0
Ednra	training	0	0	0	0	0	0	0	0	0	0	0	0	0	0	0	0	0	0	0	0	0	0
En1	training	0	0	1	0	0	0	0	0	0	0	1	0	0	1	0	0	1	0	0	1	0	0
Eomes	training	0	0	0	0	0	0	0	0	0	0	0	0	0	0	0	0	0	0	0	0	0	0
Ets2	training	0	0	0	0	1	0	0	1	1	0	0	0	0	0	0	0	0	0	0	0	0	0
Eya2	training	0	1	1	0	0	0	0	0	0	0	0	0	0	0	0	0	0	0	0	0	0	0
Fgf5	training	0	0	0	0	0	0	0	0	0	0	0	0	0	0	1	0	0	0	0	0	0	0
Foxb1	training	0	0	1	0	0	0	0	0	0	0	0	0	0	0	0	0	0	0	0	0	0	0
Gata1	training	0	0	0	0	0	0	0	0	0	0	0	0	0	0	0	0	0	0	0	0	0	0
Gata3	training	0	0	0	0	0	0	0	0	0	0	0	0	0	0	0	0	0	0	0	0	0	0
Gata4	training	0	0	1	0	0	0	0	0	0	0	0	0	0	0	0	0	0	0	0	0	0	0
Gata5	training	0	0	1	0	0	0	0	0	0	0	0	0	0	0	0	0	0	0	0	0	0	0
Gata6	training	0	0	0	0	0	0	0	0	0	0	0	0	0	0	0	0	0	0	0	0	0	0
Gfap	training	0	1	0	1	0	0	0	0	0	0	1	0	0	0	0	0	1	0	0	0	0	0
Gli3	training	0	0	0	0	1	1	1	0	1	0	0	0	0	0	0	0	0	0	0	0	0	0
Gsc	training	0	0	1	0	0	0	0	0	0	0	0	0	0	0	0	0	0	0	0	0	0	0
Hand1	training	0	0	0	0	0	0	0	0	0	0	0	0	0	0	0	0	0	0	0	0	0	0
Hand2	training	0	0	0	0	0	0	0	0	0	0	0	0	0	0	0	0	0	0	0	0	0	0
Insm1	training	0	0	0	0	0	0	0	1	0	0	0	0	0	1	1	0	0	0	1	1	0	0
Isl1	training	0	0	0	0	0	0	0	0	1	0	0	0	0	0	0	0	0	0	0	0	0	0
Lbx1	training	0	0	1	0	0	0	0	0	0	0	0	0	0	0	1	0	0	0	0	0	0	0
Lhx2	training	0	0	0	0	0	0	0	0	0	0	0	0	0	0	0	0	0	0	0	0	0	0
Lhx5	training	0	1	1	0	0	0	0	0	0	0	1	0	0	0	1	0	1	0	0	0	0	0
Lmx1a	training	0	0	1	0	0	0	0	0	0	0	0	0	0	0	0	0	0	0	0	0	0	0
Mbd2	training	0	0	0	0	1	0	0	0	0	0	0	0	0	0	0	0	0	0	0	0	0	0
Meis1	training	0	0	0	0	0	0	0	0	0	0	0	0	0	0	1	0	0	1	0	0	1	0
Mixl1	training	0	0	0	0	0	0	0	0	0	0	0	0	0	0	0	0	0	0	0	0	0	0
Myf5	training	0	0	0	0	0	0	0	0	0	0	0	0	0	0	0	0	0	0	0	0	1	0
Neurog1	training	0	1	1	0	1	0	1	1	0	1	1	0	0	1	1	0	1	0	0	1	1	1
Nfia	training	0	0	0	0	0	0	0	0	0	0	0	0	0	0	0	0	0	0	0	0	0	0
Npas3	training	0	0	0	0	0	0	0	0	0	0	0	0	0	0	0	0	0	0	0	0	0	0
Nr2f1	training	0	0	0	0	0	0	0	0	0	0	0	0	0	0	0	0	0	0	0	0	0	0
Nr2f2	training	0	0	0	0	0	0	0	0	0	0	0	0	0	0	0	0	0	0	0	0	0	0
Nrp1	training	0	0	0	0	0	0	0	0	1	0	0	0	0	0	0	0	0	0	0	0	0	0
Nrp2	training	0	1	0	0	1	0	0	0	0	1	0	0	0	0	1	0	0	0	0	0	0	0
Olig3	training	0	0	1	0	0	0	0	0	0	0	0	0	0	1	0	0	0	0	0	1	0	0
Otp	training	0	0	1	0	1	1	1	0	0	0	0	0	0	0	1	0	0	0	1	0	1	0
Otx1	training	0	0	1	0	0	0	0	0	0	0	0	0	0	0	1	0	0	0	0	0	1	0
Pax3	training	0	1	0	0	0	0	0	0	0	0	1	0	0	1	0	0	1	0	0	1	0	0
Pdx1	training	0	0	1	0	0	0	0	0	0	0	0	0	0	0	0	0	0	0	0	0	0	0
Peg3	training	0	0	0	0	0	0	0	0	0	0	0	0	0	0	0	0	0	0	0	0	0	0
Phox2b	training	0	0	1	0	0	0	0	0	0	0	0	0	0	0	0	0	0	0	0	0	0	0
Prl3d1	training	0	1	1	0	0	0	0	0	0	0	0	0	0	0	0	0	0	0	0	0	0	0
Prox1	training	0	0	0	0	0	0	0	0	0	0	0	0	0	0	0	0	0	0	0	0	0	0
Rybp	training	0	1	0	0	1	1	1	1	1	1	1	1	1	1	1	1	1	1	1	1	1	1
Shh	training	0	1	0	0	0	0	0	0	0	0	0	0	0	0	0	0	0	0	0	0	0	0
Sox1	training	0	0	1	0	0	0	0	0	0	0	0	0	0	0	0	0	0	0	0	0	0	0
Sox18	training	0	1	1	1	0	0	0	0	0	0	1	1	1	0	1	0	1	1	0	0	0	0
Sox3	training	0	0	1	0	0	0	0	0	0	0	0	0	0	0	0	0	0	0	0	0	0	0
Sox5	training	0	1	0	0	0	0	1	0	0	0	0	0	0	0	0	0	0	0	0	0	0	0
Sox9	training	0	0	0	0	0	0	0	0	0	0	0	0	0	0	0	0	0	0	0	0	0	0
Stra13	training	0	1	0	1	0	0	0	1	0	1	1	0	1	1	1	1	1	1	1	1	1	1
Syp	training	0	1	1	0	0	0	0	0	0	0	0	0	0	0	0	0	0	0	0	0	0	0
Tcf4	training	0	1	0	0	1	1	1	0	0	0	0	0	0	0	1	0	0	0	0	0	0	0
1110020P15RIK	positive_test_set	1	1	0	0	1	0	0	1	1	1	0	0	0	1	1	1	0	0	0	1	0	1
1500035H01RIK	positive_test_set	1	0	0	0	0	0	0	0	0	0	1	0	0	0	0	0	1	0	0	0	0	0
1700067P10RIK	positive_test_set	1	0	0	0	0	0	0	0	0	0	0	0	0	0	0	0	0	0	0	0	0	0
2610304G08RIK	positive_test_set	1	1	1	0	0	0	0	0	0	0	0	0	0	0	1	0	0	0	0	0	1	0
5430407P10RIK	positive_test_set	1	1	0	0	0	0	0	0	0	0	0	0	0	0	0	0	0	0	0	0	0	0
Acoxl	positive_test_set	1	0	0	0	0	0	0	0	0	0	0	1	0	0	1	0	0	1	0	0	1	0
Adk	positive_test_set	1	0	0	0	0	0	0	0	0	0	1	1	0	1	1	0	1	1	1	1	1	0
Aldoa	positive_test_set	1	1	1	0	0	1	1	1	1	1	1	1	0	1	1	0	1	1	0	1	1	0
Amot	positive_test_set	1	0	0	0	0	0	0	0	0	0	0	0	0	0	0	0	0	0	0	0	0	0
Apc	positive_test_set	1	1	0	0	0	0	0	0	0	0	0	0	0	0	0	0	0	0	0	0	0	0
Atg3	positive_test_set	1	1	1	0	0	0	0	0	1	0	0	0	0	0	0	0	0	0	0	0	0	0
Atox1	positive_test_set	1	1	0	0	0	0	0	1	1	1	0	0	0	0	1	1	0	0	0	0	1	1
Bcl2l12	positive_test_set	1	0	0	0	1	0	1	0	0	0	0	0	0	0	0	0	0	0	0	0	0	0
Cbx1	positive_test_set	1	0	1	0	1	1	1	1	1	1	0	0	1	0	1	1	0	0	1	0	0	1
Ccdc95	positive_test_set	1	1	1	1	0	0	0	1	1	1	0	0	1	1	1	1	0	0	1	1	1	1
Ccrn4l	positive_test_set	1	1	1	1	0	0	0	1	0	1	1	1	1	1	1	1	1	1	1	1	1	1
Cdk9	positive_test_set	1	1	1	0	1	0	0	1	0	1	0	0	1	0	1	1	0	0	1	0	0	1
Cdkn2aip	positive_test_set	1	1	0	0	1	1	1	1	1	1	1	1	0	0	1	0	1	1	1	0	1	1
Cnih3	positive_test_set	1	0	0	0	0	0	0	0	0	0	0	0	0	0	1	0	0	0	0	0	0	0
Cnot3	positive_test_set	1	1	1	0	1	0	0	1	0	0	1	0	1	0	1	0	1	0	1	0	1	0
Coq3	positive_test_set	1	0	0	1	1	1	1	0	0	0	1	0	1	0	0	0	1	0	1	0	0	0
Cpsf1	positive_test_set	1	0	0	1	1	1	1	1	1	1	1	1	1	0	0	1	1	0	1	0	0	1
Cpsf2	positive_test_set	1	1	1	1	1	1	1	1	1	1	1	0	1	1	1	1	1	0	1	1	1	1
Cpsf3	positive_test_set	1	1	1	1	0	0	0	0	0	0	1	0	0	0	0	0	1	0	0	0	0	0
Ctr9	positive_test_set	1	1	1	0	1	1	0	0	0	0	0	0	0	0	0	0	0	0	0	0	0	0
Cul3	positive_test_set	1	1	0	0	1	1	1	0	0	0	1	1	0	0	0	0	1	1	1	0	0	0
Cxcl9	positive_test_set	1	0	0	0	0	0	0	0	0	0	0	0	0	0	0	0	0	1	0	0	1	0
D630039A03RIK	positive_test_set	1	1	0	0	1	1	1	1	1	1	1	1	1	1	1	1	1	1	1	1	1	1
Dab2ip	positive_test_set	1	0	0	0	1	1	1	0	0	0	0	0	0	1	0	0	0	0	0	1	0	0
Dazap1	positive_test_set	1	0	1	1	1	1	1	0	1	0	1	1	1	1	0	1	1	0	1	1	0	1
Ear11	positive_test_set	1	0	1	0	0	0	0	0	0	0	0	0	0	0	0	0	0	0	0	0	0	0
Ecel1	positive_test_set	1	0	0	0	0	0	0	0	0	0	0	0	0	0	0	0	0	0	0	0	0	0
Ehmt1	positive_test_set	1	0	0	0	0	0	0	1	1	1	0	0	0	0	1	1	0	0	0	0	0	1
Eif2s3x	positive_test_set	1	1	1	1	0	0	0	0	0	0	1	1	0	0	0	0	1	1	0	0	0	0
Eif4a1	positive_test_set	1	1	1	0	0	1	1	1	1	1	1	1	1	1	1	1	1	1	1	1	1	1
Eif4g2	positive_test_set	1	0	0	0	1	0	0	1	1	1	1	1	0	0	1	1	1	0	0	0	1	0
Elof1	positive_test_set	1	0	0	0	0	0	0	0	0	0	1	0	0	0	0	0	1	0	0	0	0	0
Eny2	positive_test_set	1	1	0	0	0	0	0	0	0	0	0	0	0	0	0	0	0	0	0	0	0	0
Ep300	positive_test_set	1	1	0	0	1	0	0	1	1	0	1	0	0	1	0	0	1	1	0	1	0	0
Epdr1	positive_test_set	1	0	1	0	1	0	0	1	1	1	0	0	0	0	0	0	0	0	0	0	0	0
Eya1	positive_test_set	1	0	0	0	0	0	0	1	0	0	0	1	0	0	0	0	0	0	0	0	0	0
Eya2	positive_test_set	1	1	0	0	0	0	0	0	0	0	0	0	0	0	0	0	0	0	0	0	0	0
Fbxl8	positive_test_set	1	0	0	0	1	0	0	0	1	1	1	0	0	0	0	0	1	0	0	0	0	0
Fip1l1	positive_test_set	1	0	0	0	1	0	0	0	0	0	0	0	0	0	1	0	0	0	0	0	0	0
Gale	positive_test_set	1	0	0	0	1	1	1	0	0	0	0	0	0	0	0	0	0	0	0	0	0	0
Golga7	positive_test_set	1	1	1	0	0	0	0	0	0	0	0	0	0	0	1	0	0	0	0	0	0	0
Grk6	positive_test_set	1	1	0	1	1	0	0	1	1	1	0	0	1	1	1	1	0	0	1	1	0	1
Hao1	positive_test_set	1	1	1	0	0	0	0	0	0	0	0	0	0	0	0	0	0	0	0	0	0	0
Hira	positive_test_set	1	1	0	1	0	1	1	0	0	0	1	1	1	1	0	1	1	1	1	1	1	0
Hist1h3i	positive_test_set	1	0	1	0	1	1	1	1	1	1	0	0	0	1	1	1	0	0	0	1	1	1
Hnrpul1	positive_test_set	1	1	0	0	0	0	0	0	0	0	1	1	1	0	0	0	1	0	1	0	0	0
Hoxa7	positive_test_set	1	1	0	0	0	0	0	0	0	0	1	0	0	1	1	0	1	0	0	1	0	0
Htatip2	positive_test_set	1	1	0	0	0	0	0	0	0	0	0	0	0	0	0	0	0	0	0	0	0	0
Il20	positive_test_set	1	0	1	0	0	0	0	0	0	0	0	0	0	0	0	0	0	0	0	0	0	0
Il6st	positive_test_set	1	0	1	0	1	1	1	1	1	1	1	1	1	1	1	1	1	1	1	1	1	1
Ing5	positive_test_set	1	1	0	1	1	1	0	0	0	0	1	1	1	1	1	1	1	1	1	1	0	0
Iws1	positive_test_set	1	1	0	0	0	0	0	1	0	0	0	0	0	0	0	0	0	0	0	0	0	0
Mapk14	positive_test_set	1	1	1	0	0	0	0	0	0	0	0	0	0	1	1	0	0	0	0	1	0	0
Mbd3	positive_test_set	1	0	1	1	1	1	1	1	1	1	1	1	1	1	1	1	1	1	1	1	1	1
Mcrs1	positive_test_set	1	0	0	0	1	1	1	1	0	1	0	0	0	1	0	1	0	0	0	1	0	0
Med10	positive_test_set	1	0	1	0	0	0	0	0	0	0	0	0	0	0	0	0	0	0	0	0	0	0
Metap2	positive_test_set	1	1	0	0	1	0	0	0	0	0	1	0	0	0	0	0	1	0	0	0	0	0
Mga	positive_test_set	1	1	0	0	0	0	0	0	0	0	1	0	0	0	0	0	1	1	0	0	0	0
Ms4a6b	positive_test_set	1	0	0	0	0	0	0	0	0	0	0	0	0	0	0	0	0	0	0	0	0	0
Mtch2	positive_test_set	1	1	1	0	1	1	1	0	0	1	1	0	1	1	1	0	1	0	1	1	0	1
Ncapg2	positive_test_set	1	1	0	0	1	0	0	0	0	0	1	0	0	0	0	0	1	0	0	0	0	0
Ncaph2	positive_test_set	1	1	1	0	1	0	0	0	0	0	1	0	1	1	1	1	1	0	1	1	0	0
Ncoa3	positive_test_set	1	1	1	1	1	1	1	1	1	1	0	0	1	1	1	1	0	0	1	1	1	1
Nedd8	positive_test_set	1	0	0	1	0	0	0	0	0	0	1	0	0	0	0	0	1	0	0	0	0	0
Nipbl	positive_test_set	1	1	0	0	0	0	0	0	0	0	0	0	0	0	0	0	0	0	0	0	0	0
Nts	positive_test_set	1	1	0	0	0	0	0	0	0	0	0	0	0	0	0	0	0	0	0	0	0	0
Nup188	positive_test_set	1	1	1	1	1	1	0	0	0	0	1	1	1	1	1	1	1	1	1	1	1	1
Ostf1	positive_test_set	1	1	1	0	0	0	0	1	0	0	0	0	0	0	1	0	0	0	0	0	1	0
P4ha3	positive_test_set	1	0	0	0	0	0	0	0	0	0	0	0	0	0	0	0	0	0	0	0	0	0
Paf1	positive_test_set	1	1	1	0	0	0	0	1	0	0	0	0	0	0	1	0	0	0	0	0	0	0
Pax7	positive_test_set	1	0	1	0	0	0	0	0	0	0	0	0	0	0	0	0	0	0	0	0	0	0
Pcbp1	positive_test_set	1	0	0	0	1	1	1	1	0	0	1	1	1	0	0	1	1	0	1	0	0	0
Pcgf6	positive_test_set	1	1	1	1	0	1	1	1	0	1	1	1	1	1	1	1	1	1	1	1	1	1
Pcid2	positive_test_set	1	1	0	1	0	0	0	0	0	0	0	0	0	1	0	1	0	0	0	1	0	0
Pcna	positive_test_set	1	0	1	1	1	1	1	1	1	1	1	1	1	1	1	1	1	1	1	1	0	1
Peci	positive_test_set	1	0	0	0	0	0	0	1	0	0	0	0	0	0	0	0	0	0	0	0	0	0
Piwil4	positive_test_set	1	1	0	0	0	0	0	0	0	0	0	0	0	0	1	0	0	1	0	0	0	0
Plac1	positive_test_set	1	0	0	0	0	0	0	0	0	0	0	0	0	0	0	0	0	0	0	0	0	0
Pole4	positive_test_set	1	0	1	1	0	1	0	0	0	0	1	1	1	0	1	1	1	1	1	0	1	0
Pou5f1	positive_test_set	1	1	1	0	1	1	1	1	1	1	1	1	1	1	1	1	1	1	1	1	1	1
Ppp4c	positive_test_set	1	0	0	1	1	1	1	1	0	0	1	0	1	1	0	1	1	0	1	1	0	1
Rad21	positive_test_set	1	1	1	0	0	0	0	1	0	1	0	0	0	1	1	1	0	0	0	1	1	1
Rbx1	positive_test_set	1	1	1	0	0	0	0	0	1	0	0	0	0	0	0	0	0	0	0	0	0	0
Rexo1	positive_test_set	1	1	1	0	0	0	0	0	0	0	0	0	0	0	1	0	0	0	0	0	0	0
Rfwd2	positive_test_set	1	0	1	0	0	0	0	0	1	0	0	0	0	0	0	0	0	0	0	0	0	0
Rif1	positive_test_set	1	1	1	0	1	1	1	1	1	1	1	1	1	1	1	1	1	1	1	1	1	1
Rmnd5a	positive_test_set	1	0	0	0	1	0	0	0	1	0	0	0	0	0	0	1	0	0	0	0	0	0
Rnf146	positive_test_set	1	0	1	0	1	0	0	0	0	0	0	0	0	0	0	0	0	0	0	0	0	0
Rnf2	positive_test_set	1	0	1	0	0	0	0	1	0	0	0	0	0	0	0	0	0	0	0	0	0	0
Samd5	positive_test_set	1	0	0	0	0	0	0	0	0	0	0	0	0	0	0	0	0	0	0	0	0	0
Sema4a	positive_test_set	1	1	1	1	0	0	0	0	0	0	1	0	0	1	1	0	1	0	0	1	1	0
Setd1b	positive_test_set	1	0	0	0	1	1	1	0	0	0	0	1	1	0	0	0	0	1	1	0	0	0
Sgsm3	positive_test_set	1	0	0	0	0	0	0	0	0	0	0	0	0	0	0	0	0	0	0	0	0	0
Slc16a11	positive_test_set	1	0	1	0	0	0	0	0	0	0	0	0	0	0	0	0	0	0	0	0	0	0
Slc19a3	positive_test_set	1	0	0	0	0	0	0	0	0	0	0	0	0	0	0	0	0	0	0	0	0	0
Smc1a	positive_test_set	1	0	1	0	0	0	0	0	0	0	1	1	0	0	0	0	1	1	0	0	0	0
Sox2	positive_test_set	1	1	1	0	1	1	1	1	1	1	1	1	1	1	1	1	1	1	1	1	1	1
Spag7	positive_test_set	1	0	1	0	1	1	1	0	0	0	0	0	0	0	0	0	0	0	0	0	0	0
Spesp1	positive_test_set	1	1	1	0	1	0	0	0	0	0	1	0	0	0	1	0	1	0	0	0	0	0
Spire1	positive_test_set	1	1	0	0	0	0	0	0	0	0	0	0	0	0	0	0	0	0	0	0	0	0
Sprr2i	positive_test_set	1	0	0	0	0	0	0	0	0	0	0	0	0	0	0	0	0	0	0	0	0	0
Ssu72	positive_test_set	1	0	0	0	1	1	1	0	0	1	1	1	1	0	1	1	1	1	1	0	1	0
Syngr1	positive_test_set	1	0	1	0	1	0	1	1	1	1	1	0	1	0	1	1	1	0	1	0	1	1
Syt13	positive_test_set	1	1	0	0	0	0	0	0	0	0	0	0	0	0	0	0	0	0	0	0	0	0
Tekt1	positive_test_set	1	0	1	0	0	0	0	0	0	0	0	0	0	0	1	0	0	0	0	0	0	0
Tgfb1	positive_test_set	1	1	1	0	0	0	0	0	0	0	0	0	0	1	1	0	0	0	0	1	1	0
Thoc5	positive_test_set	1	0	0	1	0	0	0	0	0	0	1	0	0	0	1	1	1	0	0	0	1	0
Triap1	positive_test_set	1	0	0	0	0	0	0	1	0	1	1	0	0	0	0	0	1	0	0	0	0	0
Trim16	positive_test_set	1	1	0	0	0	0	0	0	0	0	0	0	0	1	0	0	0	0	0	1	0	0
Trim28	positive_test_set	1	1	0	1	1	1	1	1	1	1	1	1	1	1	1	1	1	1	1	1	1	1
Trmt6	positive_test_set	1	1	0	1	0	0	0	0	1	0	0	0	0	1	1	1	0	0	0	1	1	0
Tubd1	positive_test_set	1	1	1	0	1	0	0	0	0	0	1	0	0	0	0	0	1	0	0	0	0	0
Vamp2	positive_test_set	1	0	0	0	1	1	1	1	1	1	0	0	0	0	0	0	0	0	0	0	0	1
Wdr61	positive_test_set	1	1	1	0	1	1	1	0	0	0	1	1	0	1	1	0	1	1	0	1	0	0
Xpo7	positive_test_set	1	1	0	0	1	1	0	0	0	0	0	0	0	0	1	0	0	1	0	0	1	0
Yy1	positive_test_set	1	1	1	0	0	0	0	0	0	0	1	1	0	0	0	0	1	1	0	0	1	0
Zadh2	positive_test_set	1	0	0	0	0	0	0	0	0	0	0	0	0	0	0	0	0	0	0	0	0	0
Zfp13	positive_test_set	1	1	0	0	0	1	0	1	1	1	0	0	0	1	1	1	0	1	1	1	1	1
Zfp219	positive_test_set	1	0	1	1	1	1	1	1	1	1	1	1	1	1	1	1	1	1	1	1	1	1
Zfp628	positive_test_set	1	0	0	0	1	0	1	1	1	1	0	0	0	0	1	0	0	0	1	0	0	1
Zfp759	positive_test_set	1	0	0	0	0	0	0	1	1	0	0	0	0	0	0	0	0	0	0	0	0	0
Zfp771	positive_test_set	1	1	1	0	1	0	0	1	1	1	1	1	0	0	1	0	1	1	0	0	1	0
Zfp786	positive_test_set	1	0	0	0	1	1	0	0	0	1	0	1	0	0	1	0	0	1	0	0	1	0
Znhit4	positive_test_set	1	0	0	0	0	0	0	0	0	0	0	0	0	0	0	0	0	0	0	0	0	0
Abhd12	negative_test_set	0	0	0	0	0	0	0	1	0	0	0	0	0	0	0	0	0	0	0	0	0	0
Acin1	negative_test_set	0	1	1	1	0	0	0	0	0	0	0	0	0	0	0	0	0	0	0	0	0	0
Adam19	negative_test_set	0	1	1	0	1	1	1	1	1	1	1	0	1	1	1	1	1	0	1	1	1	1
Adamts4	negative_test_set	0	0	0	0	0	0	0	0	0	0	0	0	0	0	0	0	0	0	0	0	0	0
Adora1	negative_test_set	0	0	1	0	1	0	0	0	0	0	0	0	0	0	1	0	0	0	0	0	0	0
Adora2b	negative_test_set	0	1	1	0	0	0	0	0	0	0	0	0	0	0	1	0	0	0	0	0	0	0
Adrb1	negative_test_set	0	1	1	0	0	0	0	0	0	0	0	0	0	0	0	0	0	0	0	0	0	0
Agtr1a	negative_test_set	0	0	0	0	0	0	0	0	0	0	0	0	0	0	0	0	0	0	0	0	0	0
Akt1	negative_test_set	0	0	1	0	0	0	0	0	0	0	0	0	0	0	1	0	0	0	0	0	0	0
Akt2	negative_test_set	0	1	0	0	0	0	0	1	1	1	0	0	0	1	1	1	0	1	0	1	1	1
Amhr2	negative_test_set	0	1	1	0	1	0	0	0	0	0	0	0	0	0	1	0	0	0	0	0	0	0
Angptl4	negative_test_set	0	0	1	0	0	0	0	0	0	1	1	0	0	0	1	0	1	1	0	0	1	0
Anpep	negative_test_set	0	0	1	0	1	0	0	0	0	0	0	0	0	0	0	0	0	0	0	0	0	0
Avpr1a	negative_test_set	0	0	0	0	0	0	0	0	0	0	0	0	0	0	0	0	0	0	0	0	0	0
Bdkrb1	negative_test_set	0	0	0	0	0	0	0	0	0	0	0	0	0	0	0	0	0	0	0	0	0	0
Cdk2ap1	negative_test_set	0	1	0	0	1	0	1	1	0	0	1	1	0	1	1	0	1	1	0	1	1	0
Cdk6	negative_test_set	0	1	0	0	1	1	1	1	1	1	1	1	0	1	1	1	1	0	1	1	1	1
Cdkn1c	negative_test_set	0	0	0	0	0	1	0	0	0	0	0	0	0	0	0	0	0	0	0	0	0	0
Cdkn2c	negative_test_set	0	0	1	0	1	1	1	0	0	0	0	0	0	0	0	0	0	0	0	0	0	0
Ces3	negative_test_set	0	0	1	0	0	0	0	0	0	0	0	0	0	0	0	0	0	0	0	0	0	0
Cib2	negative_test_set	0	1	1	0	0	0	0	0	0	0	0	0	0	0	0	0	0	0	0	0	0	0
Clic1	negative_test_set	0	1	1	0	1	1	1	1	0	1	0	0	0	0	1	0	0	0	0	0	0	0
Csf3r	negative_test_set	0	0	1	0	0	0	0	0	0	0	0	0	0	0	0	0	0	0	0	0	0	0
Csk	negative_test_set	0	0	0	0	1	0	0	0	0	0	0	0	0	0	0	0	0	0	0	0	0	0
Dapk1	negative_test_set	0	0	0	0	0	0	0	1	0	0	0	0	0	0	0	0	0	0	0	0	0	0
Dck	negative_test_set	0	1	1	0	0	0	0	0	0	0	1	0	0	0	0	0	1	0	0	0	0	0
Ddr2	negative_test_set	0	1	0	0	0	0	0	0	0	0	0	0	0	0	0	0	0	0	0	0	0	0
Dok1	negative_test_set	0	0	0	0	0	0	0	0	0	0	0	0	0	0	0	0	0	0	0	0	0	0
Dok2	negative_test_set	0	1	0	1	0	0	0	0	0	0	1	0	0	0	0	0	1	0	0	0	0	0
Dpp7	negative_test_set	0	1	1	0	1	1	0	0	1	0	1	0	0	1	1	0	1	0	0	1	1	0
Dusp4	negative_test_set	0	1	0	0	0	0	0	0	0	0	0	0	0	0	0	0	0	0	0	0	0	0
Ednrb	negative_test_set	0	0	0	0	0	0	0	0	0	0	0	0	0	0	0	0	0	0	0	0	0	0
Eif2ak4	negative_test_set	0	0	0	0	1	0	0	0	1	0	0	0	0	0	0	0	0	0	0	0	0	0
F7	negative_test_set	0	0	0	0	0	0	0	0	0	0	0	0	0	0	0	0	0	0	0	0	0	0
Folh1	negative_test_set	0	0	1	0	0	0	0	0	0	0	1	0	0	1	1	0	1	1	0	1	1	0
Fzd2	negative_test_set	0	0	0	0	1	0	1	1	0	1	0	0	0	0	0	0	0	0	0	0	0	0
Fzd4	negative_test_set	0	0	0	0	0	0	0	0	0	0	0	0	0	0	0	0	0	0	0	0	0	0
G0s2	negative_test_set	0	0	1	0	0	0	0	0	0	0	0	0	0	0	1	0	0	0	0	0	0	0
Gkap1	negative_test_set	0	0	1	0	0	0	0	0	0	0	0	0	0	0	0	0	0	0	0	0	0	0
Glod4	negative_test_set	0	0	0	1	1	1	1	1	1	0	1	1	1	0	0	1	1	1	0	0	0	0
Gper	negative_test_set	0	0	0	0	0	0	0	0	0	0	0	0	0	0	1	0	0	1	0	0	1	0
Gpr64	negative_test_set	0	0	0	0	0	0	0	0	0	0	0	0	0	0	0	0	0	0	0	0	1	0
Gpr65	negative_test_set	0	0	1	0	0	0	0	0	0	0	0	0	0	0	0	0	0	0	0	0	0	0
Gpr81	negative_test_set	0	1	0	0	0	0	0	0	0	0	0	0	0	0	1	0	0	1	0	0	1	0
Gyk	negative_test_set	0	1	1	0	0	0	0	0	0	0	1	0	0	1	0	0	1	0	0	1	0	0
Habp2	negative_test_set	0	0	0	0	0	0	0	0	0	0	0	0	0	0	0	0	0	0	0	0	0	0
Hgfac	negative_test_set	0	1	1	0	0	0	0	0	0	0	0	0	0	0	0	0	0	0	0	0	0	0
Hif1a	negative_test_set	0	1	1	0	0	0	0	0	0	0	0	1	0	0	0	0	0	1	0	0	0	0
Htr7	negative_test_set	0	0	0	0	0	0	0	0	0	0	0	0	0	0	0	0	0	0	0	0	0	0
Ikbkg	negative_test_set	0	0	1	0	0	0	0	0	0	0	0	0	0	0	0	0	0	0	0	0	0	0
Immp2l	negative_test_set	0	0	0	0	1	0	0	1	0	0	0	0	0	0	0	0	0	0	0	0	0	0
Insr	negative_test_set	0	0	1	0	1	0	0	0	0	0	1	0	0	0	1	0	1	0	0	0	0	0
Kcnn1	negative_test_set	0	1	1	0	1	1	1	1	1	1	1	1	1	1	1	1	1	0	1	1	0	1
Lhcgr	negative_test_set	0	0	1	0	0	0	0	0	0	0	0	0	0	0	0	0	0	0	0	0	0	0
Lnpep	negative_test_set	0	0	0	0	1	1	1	1	1	1	1	1	0	0	1	0	1	1	1	0	1	1
Map3k4	negative_test_set	0	0	1	0	1	0	0	0	0	0	1	0	0	0	0	0	1	0	0	0	0	0
Map3k6	negative_test_set	0	0	0	0	0	0	0	0	0	0	0	0	0	0	0	0	0	0	0	0	0	0
Matk	negative_test_set	0	1	1	0	1	1	1	0	0	0	0	0	0	0	1	0	0	0	0	0	1	0
Mknk1	negative_test_set	0	1	1	0	0	0	0	0	0	0	1	0	0	0	0	0	1	0	0	0	0	0
Mknk2	negative_test_set	0	0	0	0	1	0	0	0	0	0	1	0	0	0	0	0	1	0	0	0	0	0
Mmp2	negative_test_set	0	0	1	0	0	0	0	0	0	0	0	0	0	0	0	0	0	0	0	0	0	0
Mmp3	negative_test_set	0	0	1	0	0	0	0	0	0	0	0	0	0	0	0	0	0	0	0	0	0	0
Nmnat3	negative_test_set	0	0	0	0	0	0	0	0	0	0	0	0	0	0	0	0	0	0	0	0	0	0
P2ry1	negative_test_set	0	1	0	0	0	0	0	0	1	0	0	0	0	1	0	0	0	0	0	1	0	0
P2ry13	negative_test_set	0	0	0	0	0	0	0	0	0	0	0	0	0	0	0	0	0	0	0	0	0	0
P2ry5	negative_test_set	0	0	0	0	0	0	0	1	0	0	0	0	0	0	1	0	0	0	0	0	0	0
Pck1	negative_test_set	0	0	0	0	0	0	0	0	1	0	0	0	0	0	0	0	0	0	0	0	0	0
Pdk2	negative_test_set	0	0	0	0	1	0	0	0	0	0	0	0	0	0	0	0	0	0	0	0	0	0
Pfkfb3	negative_test_set	0	1	0	0	0	0	0	1	0	0	0	0	0	1	1	0	0	0	0	1	1	0
Pfkm	negative_test_set	0	0	0	0	1	0	0	0	0	0	0	0	0	0	0	0	0	0	0	0	0	0
Pik3cb	negative_test_set	0	1	0	0	1	1	1	1	0	0	0	0	0	0	0	0	0	1	0	0	0	0
Pim3	negative_test_set	0	1	0	1	1	1	1	1	1	1	1	1	1	1	1	1	1	0	1	1	1	1
Plk2	negative_test_set	0	0	1	0	0	0	0	0	0	0	0	0	0	0	0	0	0	0	0	0	0	0
Pnpla2	negative_test_set	0	0	0	0	0	0	0	1	1	1	0	0	0	0	1	1	0	0	0	0	0	1
Prkca	negative_test_set	0	1	0	0	0	0	0	0	0	0	0	0	0	0	0	0	0	0	0	0	0	0
Prss23	negative_test_set	0	1	0	0	0	0	0	0	0	0	0	0	0	0	1	0	0	1	0	0	1	0
Prss8	negative_test_set	0	1	0	0	0	1	0	1	1	1	0	0	0	1	0	0	0	0	0	1	0	1
Pten	negative_test_set	0	0	0	0	1	0	0	0	1	1	0	0	0	0	0	0	0	0	0	0	0	0
Ptger2	negative_test_set	0	1	1	0	0	0	0	0	0	0	1	0	0	1	1	0	1	0	0	1	0	0
Ptger4	negative_test_set	0	0	1	0	0	0	0	0	0	0	0	0	0	0	0	0	0	0	0	0	0	0
Ptgfr	negative_test_set	0	1	1	0	0	0	0	0	0	0	1	0	0	0	0	0	1	0	0	0	0	0
Pthr1	negative_test_set	0	0	0	0	0	0	0	0	0	0	0	0	0	0	0	0	0	0	0	0	0	0
Rhbdl1	negative_test_set	0	0	1	0	1	0	0	1	0	1	0	0	0	0	1	0	0	0	0	0	0	0
Sbk1	negative_test_set	0	0	0	0	1	1	1	1	1	1	0	0	1	1	1	1	0	0	1	1	0	1
Sctr	negative_test_set	0	0	0	0	0	0	0	0	0	0	0	0	0	0	0	0	0	1	0	0	0	0
Sgk2	negative_test_set	0	0	0	0	0	0	0	0	0	0	0	0	0	0	0	0	0	0	0	0	0	0
Snf1lk2	negative_test_set	0	1	0	0	0	1	0	0	0	0	0	0	0	0	0	0	0	0	0	0	0	0
Sstr1	negative_test_set	0	0	0	0	0	0	0	0	0	0	0	0	0	0	0	0	0	0	0	0	0	0
Stk25	negative_test_set	0	0	0	0	1	0	0	0	0	0	0	0	0	0	0	0	0	0	0	0	0	0
Sucnr1	negative_test_set	0	1	0	0	0	0	0	0	0	0	0	0	0	0	0	0	0	0	0	0	0	0
Syk	negative_test_set	0	0	1	0	0	0	0	0	0	0	0	0	0	0	0	0	0	0	0	0	0	0
Taok3	negative_test_set	0	0	0	0	1	0	0	0	0	0	1	0	0	0	0	0	1	0	0	0	0	0
Tie1	negative_test_set	0	0	1	0	0	0	0	0	0	0	0	0	0	0	1	0	0	0	0	0	0	0
Tmprss11a	negative_test_set	0	0	0	0	0	0	0	0	0	0	0	0	0	0	0	0	0	1	0	0	1	0
Tmprss13	negative_test_set	0	0	1	0	0	0	0	0	0	0	1	0	0	1	1	0	1	0	0	1	1	0
Tnk2	negative_test_set	0	1	1	1	1	1	1	1	0	1	1	0	1	1	1	1	1	0	1	1	1	1
Tpsg1	negative_test_set	0	0	0	0	0	0	0	0	0	0	0	0	0	0	0	0	0	0	0	0	0	0
Ttk	negative_test_set	0	0	0	0	0	0	0	1	0	0	0	0	0	0	0	0	0	0	0	0	0	0
Tubg2	negative_test_set	0	1	1	0	0	0	0	0	0	0	0	0	0	0	1	0	0	0	0	0	0	0
Tyrobp	negative_test_set	0	0	1	0	0	0	0	0	0	0	0	0	0	0	1	0	0	0	0	0	0	0
Uck2	negative_test_set	0	1	1	0	1	1	1	1	1	1	1	1	1	1	1	1	1	1	1	1	1	1
